# Supplementary material for: Monitoring of gastrointestinal carcinoma via molecular residual disease with circulating tumor DNA using a tumor‐informed assay
Source: Cancer Med. 2023 Aug 21;12(16):16687–96. doi: 10.1002/cam4.6286 (PMC10501225; doi:10.1002/cam4.6286)
Supplement: Supplementary file 1 — Appendix S1 [file CAM4-12-16687-s003.xlsx]

## Sheet: Clinicopathological
Patient ID	Age	Gender	Tumor site	Stage	TNM	Operation Type	Tumor size-Length(CM)	Tumor size-Width(CM)	Tumor size-Height(CM)	Type of lesion	Differentiation degree	Lymphatic node metastasis	vascular invasion	perineural invasion	Surgical margin	Microsatellite instability state
A104204A	53	Female	Colorectal Adenocarcinoma	IV	OT4N1M1	Radical operation	3.5	3	1.5	metastasis	Low differentiation	YES	None	None	Negative	MSS
A124345A	41	Female	Gastric Adenocarcinoma	IV	OT3N2M1	Local resection	2.6	1.8	0.6	Metastasis	Low differentiation	YES	YES	None	Negative	MSS
A124345A	41	Female	Gastric Adenocarcinoma	IV	OT3N2M1	Local resection	2.6	1.8	0.6	Metastasis	Low differentiation	YES	YES	None	Negative	MSS
A124529A	60	Female	Gastric Adenocarcinoma	III	T4aN2M0	Radical operation	3.5	1.6	Unknown	Primary	Low differentiation	YES	YES	None	Negative	MSS
A127840A	44	Male	Colorectal Adenocarcinoma	IV	pT3N2M1	Radical operation	2.3	1	0.8	Primary	Middle differentiation	YES	Unknown	Unknown	Unknown	MSS
A129382A	59	Female	Gastric Adenocarcinoma	IV	T4N2M1	Local resection	Unknown	Unknown	Unknown	Primary	Low differentiation	None	YES	None	Negative	MSS
A129928A	36	Female	Gastric Adenocarcinoma	IV	OTxN1M1	Local resection	Unknown	Unknown	Unknown	Metastasis	Low differentiation	YES	YES	None	Negative	MSS
A129970A	46	Female	Gastric Adenocarcinoma	IV	pT4N3M1	Local resection	7	5	2.5	Primary	Low differentiation	YES	YES	None	Negative	MSS
A137275A	57	Female	Colorectal Adenocarcinoma	I	pT2N0M0	Radical operation	3.5	3.5	Unknown	Primary	Middle differentiation	None	None	YES	Negative	MSS
A137733A	56	Male	Colorectal Adenocarcinoma	III	pT3N1M0	Radical operation	1.8	1.5	0.7	Primary	Middle differentiation	YES	None	None	Negative	MSS
A138724A	61	Male	Colorectal Adenocarcinoma	III	OT3N2M0	Local resection	7	5	Unknown	Primary	Middle differentiation	YES	YES	None	Negative	MSS
A139459A	73	Male	Colorectal Adenocarcinoma	II	T3N0M0	Radical operation	6.5	4	Unknown	Primary	Middle differentiation	None	None	None	Negative	MSS
A140348A	74	Female	Small intestinal tumor	Unknown	Unknown	Local resection	4.5	3.5	3	Primary	Unknown	None	None	None	Negative	MSS
A141471A	50	Male	Colorectal Adenocarcinoma	III	OT4N2Mx	Radical operation	6.3	6	1.7	Primary	Middle high differentiation	YES	None	YES	Negative	MSS
A141693A	63	Male	Colorectal Adenocarcinoma	I	T2N0M0	Radical operation	1.1	0.6	0.3	Primary	Middle low differentiation	None	None	YES	Negative	MSS
A143022A	64	Female	Gastric Adenocarcinoma	II	OT3N1M0	Radical operation	10	4	2	Primary	Middle low differentiation	YES	None	None	Negative	MSS
A143414A	69	Female		Unknown	Unknown	Unknown	Unknown	Unknown	Unknown	Primary	Low differentiation	Unknown	Unknown	Unknown	Unknown	MSS
A143421A	39	Female	Colorectal Adenocarcinoma	III	OTxN1M0	Radical operation	4.5	4	Unknown	Primary	Middle differentiation	YES	YES	YES	Negative	MSS
A143550A	69	Female	Colorectal Adenocarcinoma	I	pT2pN0	Radical operation	2.2	1.4	0.9	Primary	Middle differentiation	None	None	YES	Negative	MSS
A144048A	65	Female	Colorectal Adenocarcinoma	II	pT3N0M0	Radical operation	9.5	7	3	Primary	Middle differentiation	None	None	None	Negative	MSS
A144219A	42	Female	Colorectal Adenocarcinoma	IV	cT4NxM1	Unknown	Unknown	Unknown	Unknown	Primary	Middle differentiation	Unknown	Unknown	Unknown	Unknown	MSS
A144974A	63	Male	Colorectal Adenocarcinoma	IV	pT3N1cM1a	Unknown	2.3	2	1.8	Primary	Middle differentiation	YES	None	YES	Negative	MSS
A145018A	55	Male	Gastric Adenocarcinoma	III	OT3N3M0	Radical operation	6	4.5	1	Primary	Low differentiation	YES	None	YES	Negative	MSS
A145122A	66	Female	Colorectal Adenocarcinoma	III	pT3N1M0	Radical operation	3.5	2.8	Unknown	Primary	Middle differentiation	YES	None	None	Negative	MSS
A145181A	33	Male	Colorectal Adenocarcinoma	Unknown	Unknown	Unknown	Unknown	Unknown	Unknown	Primary	Low differentiation	Unknown	Unknown	Unknown	Unknown	MSS
A145191A	38	Female	Small intestinal tumor	IV	TxNxM1	Unknown	Unknown	Unknown	Unknown	Metastasis	Low differentiation	YES	Unknown	Unknown	Unknown	MSS
A145211A	64	Male	Small intestinal tumor	Unknown	Unknown	Radical operation	7	6	6	Metastasis	Unknown	None	None	None	Negative	MSS
A146422A	55	Male	Colorectal Adenocarcinoma	IV	cT3N2M1	Unknown	Unknown	Unknown	Unknown	Primary	Middle high differentiation	YES	None	YES	Negative	MSS
A146507A	58	Male	Colorectal Adenocarcinoma	III	pT2N1M0	Radical operation	3.5	1.5	0.5	Primary	Middle differentiation	YES	None	None	Negative	MSS
A146656A	68	Male	Small intestinal tumor	Unknown	Unknown	Radical operation	1.3	1	Unknown	Primary	Middle differentiation	YES	None	None	Negative	MSS
A146693A	68	Female	Small intestinal tumor	Unknown	Unknown	Local resection	1.2	1.2	0.6	Primary	Middle differentiation	None	YES	None	Negative	MSS
A147084A	71	Male	Colorectal Adenocarcinoma	III	T3N1M0	Radical operation	4	3	Unknown	Primary	Middle differentiation	YES	YES	YES	Negative	MSS
A148144A	70	Male	Colorectal Adenocarcinoma	III	pT3N1aM0	Radical operation	Unknown	Unknown	Unknown	Primary	Middle differentiation	YES	None	None	Negative	MSS
A148355A	68	Female	Colorectal Adenocarcinoma	IV	OT2N1M1	Radical operation	3	2.5	0.6	Primary	Middle differentiation	YES	None	None	Negative	MSS
A148377A	68	Female	Colorectal Adenocarcinoma	III	OT3N1M0	Local resection	4	3	0.6	Primary	Middle differentiation	YES	None	None	Negative	MSS
A838576A	63	Female	Colorectal Adenocarcinoma	IV	OT3N1M1	Radical operation	6.5	6	2.2	Metastasis	Middle differentiation	YES	YES	YES	Negative	MSS
A853597A	39	Female	Gastric Adenocarcinoma	II	OT1N2Mx	Local resection	1	0.7	0.3	Primary	Low differentiation	YES	None	None	Negative	MSS
A942741A	79	Male	Gastric Adenocarcinoma	I	OT1N1M0	Local resection	3	2.8	0.5	Primary	Low differentiation	YES	YES	None	Negative	MSS
AB49731A	64	Male	Colorectal Adenocarcinoma	II	OT3N0M0	Radical operation	4.5	4	Unknown	Primary	Middle differentiation	None	None	None	Negative	MSS
AB49889A	49	Male	Colorectal Adenocarcinoma	III	pT3N1M0	Radical operation	3.5	Unknown	Unknown	Primary	Middle differentiation	None	None	None	Negative	MSS
AB50093A	66	Male	Colorectal Adenocarcinoma	I	OT2N0M0	Radical operation	3.5	2	0.7	Primary	Middle differentiation	None	None	None	Negative	MSS
AB50331A	63	Male	Small intestinal tumor	Unknown	Unknown	Radical operation	8	7	5.5	Primary	Unknown	None	None	None	Negative	MSS
AB50716A	70	Female	Gastric Adenocarcinoma	III	pT3N3M0	Radical operation	5	4	Unknown	Primary	Low differentiation	YES	YES	None	Negative	MSS
AB50734A	50	Male	Colorectal Adenocarcinoma	IV	pT3N1M1	Radical operation	6	4	Unknown	Primary	Middle differentiation	YES	None	YES	Negative	MSS
AB51634A	66	Male	Colorectal Adenocarcinoma	IV	OT3N1M1	Unknown	1.3	Unknown	Unknown	Metastasis	Middle differentiation	YES	Unknown	Unknown	Unknown	MSS
AB51783A	69	Female	Colorectal Adenocarcinoma	I	T2N0M0	Radical operation	3.5	3	1	Primary	Middle high differentiation	None	None	None	Negative	MSS
AB51900A	64	Male	Colorectal Adenocarcinoma	IV	pT4N1M1	Radical operation	3.5	3	2.3	Primary	Middle differentiation	YES	YES	None	Negative	MSS
AB52026A	53	Female	Colorectal Adenocarcinoma	III	OT3N1M0	Radical operation	3.5	Unknown	Unknown	Primary	Middle differentiation	YES	None	YES	Negative	MSS
AB52486A	54	Male	Colorectal Adenocarcinoma	III	OT3N1M0	Radical operation	4	Unknown	Unknown	Primary	Middle differentiation	None	None	None	Negative	MSS
AB52629A	54	Male	Colorectal Adenocarcinoma	II	pT3N0M0	Local resection	5	5	4.5	Primary	Middle differentiation	None	None	None	Negative	MSS
AB52631A	49	Male	Colorectal Adenocarcinoma	Unknown	Unknown	Unknown	Unknown	Unknown	Unknown	Primary	Middle differentiation	Unknown	Unknown	Unknown	Unknown	MSS
AB52807A	67	Female	Colorectal Adenocarcinoma	III	OT3N1M0	Radical operation	4.4	Unknown	Unknown	Primary	Middle differentiation	YES	None	None	Negative	MSS
AB53033A	61	Male	Gastric Adenocarcinoma	IV	T3N2M1	Radical operation	10	9	1.5	Primary	Low differentiation	YES	YES	YES	Negative	MSS
AB53119A	70	Female	Colorectal Adenocarcinoma	III	OT3N1M0	Radical operation	5	4.5	Unknown	Primary	Middle differentiation	YES	None	None	Negative	MSS
AB53136A	64	Male	Colorectal Adenocarcinoma	IV	OTxNxM1	Unknown	Unknown	Unknown	Unknown	Primary	Middle differentiation	Unknown	Unknown	Unknown	Unknown	MSS
AB53214A	63	Male	Colorectal Adenocarcinoma	I	T2N0M0	Radical operation	4	2.5	Unknown	Primary	Middle differentiation	None	None	None	Negative	MSS
AB53259A	54	Male	Colorectal Adenocarcinoma	III	OT4N1M0	Radical operation	5.5	3.5	2.2	Primary	Low differentiation	YES	YES	YES	Positive	MSS
AB53270A	68	Female	Colorectal Adenocarcinoma	III	OT3N1M0	Radical operation	3	3	0.8	Primary	Middle differentiation	YES	None	YES	Negative	MSS
AB53383A	66	Male	Colorectal Adenocarcinoma	III	pT3N1M0	Radical operation	5.5	5	Unknown	Primary	Middle differentiation	YES	None	YES	Negative	MSS
AB53469A	59	Male	Colorectal Adenocarcinoma	III	T3N1M0	Radical operation	6.2	4.7	2	Primary	Middle differentiation	YES	YES	None	Negative	MSS
AB54455A	50	Male	Colorectal Adenocarcinoma	II	OT3N0M0	Radical operation	6	5.5	1	Primary	Middle differentiation	None	YES	None	Negative	MSS
AB54721A	44	Female	Gastric Adenocarcinoma	IV	ypT3N1M1	Local resection	11	1.3	1	Primary	Low differentiation	YES	None	None	Negative	MSS
AB54753A	60	Female	Colorectal Adenocarcinoma	IV	OT2N0M1	Radical operation	6	3	2	Primary	Middle differentiation	None	None	None	Negative	MSS
AB54855A	64	Male	Colorectal Adenocarcinoma	III	pT3N1Mx	Radical operation	3	3	0.8	Primary	Middle differentiation	YES	None	YES	Negative	MSS
AB55007A	55	Male	Colorectal Adenocarcinoma	II	T3N0M0	Local resection	4.8	4.5	1	Primary	Middle differentiation	None	None	None	Negative	MSS
AB55008A	57	Female	Colorectal Adenocarcinoma	IV	pT4N1M1	Local resection	8	4	3	Primary	Middle low differentiation	YES	YES	YES	Negative	MSS
AB56140A	70	Male	Colorectal Adenocarcinoma	III	T4N1M0	Radical operation	6.5	5	2	Primary	Middle differentiation	YES	None	None	Negative	MSS
AB56563A	66	Male	Colorectal Adenocarcinoma	II	T3N0M0	Radical operation	3.2	2.8	0.5	Primary	Middle differentiation	None	None	None	Negative	MSS
AB56598A	68	Female	Colorectal Adenocarcinoma	I	pT2N0M0	Radical operation	2	1.8	Unknown	Primary	Middle differentiation	None	None	None	Negative	MSS
AB56679A	71	Male	Colorectal Adenocarcinoma	III	OT3N2M0	Radical operation	Unknown	Unknown	Unknown	Primary	Middle differentiation	Unknown	Unknown	Unknown	Unknown	MSS
AB57185A	57	Male	Colorectal Adenocarcinoma	III	T3N2M0	Radical operation	4	3.8	3	Primary	Middle differentiation	YES	None	None	Negative	MSS
AB57294A	65	Female	Small intestinal tumor	Unknown	T1N0M0	Radical operation	1.5	1.5	1.5	Primary	High differentiation	None	None	None	Negative	MSS
AB57804A	68	Female	Colorectal Adenocarcinoma	II	T4N0M0	Radical operation	6.5	Unknown	Unknown	Primary	Middle differentiation	Unknown	Unknown	Unknown	Unknown	MSS
AB58008A	48	Male	Colorectal Adenocarcinoma	III	OT3N2M0	Radical operation	4.5	4.5	Unknown	Primary	Middle differentiation	YES	YES	None	Negative	MSS
AB58376A	46	Male	Gastric Adenocarcinoma	III	T2N2M0	Radical operation	1.6	1.4	Unknown	Primary	Low differentiation	YES	YES	YES	Negative	MSS
AB58560A	42	Male	Gastric Adenocarcinoma	III	T4N2M0	Radical operation	9.5	9	8.5	Primary	Low differentiation	YES	YES	YES	Negative	MSS
AB58685A	44	Male	Gastric Adenocarcinoma	III	pT3N2M0	Radical operation	8	6.5	Unknown	Primary	Low differentiation	YES	YES	YES	Negative	MSS
AB58854A	36	Female	Gastric Adenocarcinoma	III	pT4N3M0	Radical operation	Unknown	Unknown	Unknown	Primary	Low differentiation	YES	YES	YES	Negative	MSS
AB59161A	69	Male	Colorectal Adenocarcinoma	II	T3N1M0	Radical operation	3.8	3.3	0.8	Primary	Middle differentiation	YES	None	YES	Negative	MSS
AB59162A	49	Female	Colorectal Adenocarcinoma	Unknown	Unknown	Unknown	Unknown	Unknown	Unknown	Primary	Middle differentiation	Unknown	Unknown	Unknown	Unknown	MSS
AB59165A	45	Male	Colorectal Adenocarcinoma	IV	T4aNxM1	Unknown	1.2	1	0.8	Primary	Middle low differentiation	YES	Unknown	Unknown	Unknown	MSS
AB59248A	41	Female	Colorectal Adenocarcinoma	IV	Unknown	Radical operation	Unknown	Unknown	Unknown	Primary	Unknown	Unknown	Unknown	Unknown	Unknown	MSS
AB59291A	75	Female	Colorectal Adenocarcinoma	II	ST3N0M0	Radical operation	5	4	Unknown	Primary	Middle low differentiation	None	None	None	Negative	MSS
AB59418A	67	Female	Colorectal Adenocarcinoma	I	sT2N0M0	Radical operation	4	4	0.8	Primary	Middle low differentiation	None	None	None	Negative	MSS
AC54022A	37	Female	Colorectal Adenocarcinoma	IV	T4N2M1	Radical operation	Unknown	Unknown	Unknown	Primary	Middle low differentiation	YES	YES	YES	Negative	MSS

## Sheet: mutations
Case_ID	Gene_Symbol	Transcript_Ref	Alternation_Type	VAR_TYPE_SX	Chromosome	Position_Start	Position_End	Coding_DNA_Change	AA_Change	vaf	CNs	Partner_A	Partner_A_Transcript_Ref	Partner_A_Rearrangement_Region	Partner_A_Breakpoint_Position	Partner_B	Partner_B_Transcript_Ref	Partner_B_Rearrangement_Region	Partner_B_Breakpoint_Position
A124529A	ABCA7	NM_019112	Short Variants	Substitution/Indel	chr19	1054297	1054297	c.3683G>A	p.R1228H	0.119	-	-	-	-	-	-	-	-	-
A124529A	ACAD11	NM_032169	Short Variants	Substitution/Indel	chr3	132360926	132360926	c.427T>G	p.S143A	0.206	-	-	-	-	-	-	-	-	-
A124529A	ACAN	NM_001135	Short Variants	Substitution/Indel	chr15	89388987	89388987	c.1303G>A	p.E435K	0.120	-	-	-	-	-	-	-	-	-
A124529A	ADCK1	NM_001142545	Short Variants	Substitution/Indel	chr14	78374174	78374174	c.566C>T	p.T189M	0.072	-	-	-	-	-	-	-	-	-
A124529A	ARHGEF4	NM_015320	Short Variants	Substitution/Indel	chr2	131704205	131704205	c.424A>C	p.T142P	0.099	-	-	-	-	-	-	-	-	-
A124529A	ARID1A	NM_006015	Short Variants	Truncation	chr1	27100198	27100198	c.3994C>T	p.Q1332*	0.132	-	-	-	-	-	-	-	-	-
A124529A	ARRDC2	NM_001025604	Short Variants	Substitution/Indel	chr19	18120471	18120471	c.545C>T	p.S182L	0.063	-	-	-	-	-	-	-	-	-
A124529A	ATG9A	NM_001077198	Short Variants	Substitution/Indel	chr2	220085520	220085520	c.2463G>T	p.E821D	0.078	-	-	-	-	-	-	-	-	-
A124529A	BNC2	NM_001317939	Short Variants	Substitution/Indel	chr9	16436280	16436280	c.1786A>G	p.M596V	0.054	-	-	-	-	-	-	-	-	-
A124529A	CHRND	NM_000751	Short Variants	Substitution/Indel	chr2	233398681	233398681	c.1088G>A	p.R363H	0.051	-	-	-	-	-	-	-	-	-
A124529A	CNTNAP2	NM_014141	Short Variants	Substitution/Indel	chr7	147092721	147092721	c.1519A>C	p.N507H	0.051	-	-	-	-	-	-	-	-	-
A124529A	CPA4	NM_001163446	Short Variants	Substitution/Indel	chr7	129945702	129945702	c.434C>T	p.A145V	0.139	-	-	-	-	-	-	-	-	-
A124529A	CSMD3	NM_052900	Short Variants	Substitution/Indel	chr8	113649090	113649090	c.3359G>A	p.G1120D	0.053	-	-	-	-	-	-	-	-	-
A124529A	DHX58	NM_024119	Short Variants	Substitution/Indel	chr17	40255750	40255750	c.1630C>T	p.R544W	0.101	-	-	-	-	-	-	-	-	-
A124529A	DNAH1	NM_015512	Short Variants	Truncation	chr3	52381904	52381904	c.2024dup	p.L676Tfs*5	0.072	-	-	-	-	-	-	-	-	-
A124529A	EGFR	NM_005228	Short Variants	Substitution/Indel	chr7	55221723	55221723	c.767A>G	p.D256G	0.077	-	-	-	-	-	-	-	-	-
A124529A	FAM65C	NM_001290268	Short Variants	Substitution/Indel	chr20	49226121	49226121	c.565G>A	p.E189K	0.093	-	-	-	-	-	-	-	-	-
A124529A	FAT1	NM_005245	Short Variants	Substitution/Indel	chr4	187629026	187629026	c.1956T>A	p.N652K	0.076	-	-	-	-	-	-	-	-	-
A124529A	FAT4	NM_024582	Short Variants	Substitution/Indel	chr4	126411926	126411926	c.13949C>T	p.S4650L	0.048	-	-	-	-	-	-	-	-	-
A124529A	FZD4	NM_012193	Short Variants	Substitution/Indel	chr11	86662732	86662732	c.1066G>A	p.A356T	0.107	-	-	-	-	-	-	-	-	-
A124529A	GABBR2	NM_005458	Short Variants	Substitution/Indel	chr9	101304306	101304306	c.479C>T	p.T160M	0.147	-	-	-	-	-	-	-	-	-
A124529A	GPIHBP1	NM_178172	Short Variants	Substitution/Indel	chr8	144297310	144297310	c.472C>T	p.R158W	0.065	-	-	-	-	-	-	-	-	-
A124529A	GSE1	NM_001134473	Short Variants	Substitution/Indel	chr16	85690166	85690166	c.895G>T	p.A299S	0.052	-	-	-	-	-	-	-	-	-
A124529A	HBG1	NM_000559	Short Variants	Substitution/Indel	chr11	5269648	5269648	c.385G>T	p.A129S	0.184	-	-	-	-	-	-	-	-	-
A124529A	HDGFL1	NM_138574	Short Variants	Substitution/Indel	chr6	22570249	22570249	c.445G>A	p.A149T	0.068	-	-	-	-	-	-	-	-	-
A124529A	HYDIN	NM_001198542	Short Variants	Substitution/Indel	chr16	71186579	71186579	c.905T>C	p.I302T	0.069	-	-	-	-	-	-	-	-	-
A124529A	KIAA1456	NM_001099677	Short Variants	Substitution/Indel	chr8	12878925	12878925	c.359C>T	p.S120L	0.089	-	-	-	-	-	-	-	-	-
A124529A	KRT25	NM_181534	Short Variants	Truncation	chr17	38911514	38911514	c.10C>T	p.R4*	0.060	-	-	-	-	-	-	-	-	-
A124529A	LOX	NM_001178102	Short Variants	Substitution/Indel	chr5	121409718	121409718	c.335C>T	p.A112V	0.055	-	-	-	-	-	-	-	-	-
A124529A	LRP1B	NM_018557	Short Variants	Substitution/Indel	chr2	141816608	141816608	c.1252G>A	p.G418S	0.059	-	-	-	-	-	-	-	-	-
A124529A	MAPK11	NM_002751	Short Variants	Substitution/Indel	chr22	50705920	50705920	c.306-9C>A	-	0.110	-	-	-	-	-	-	-	-	-
A124529A	MGAT4A	NM_001160154	Short Variants	Substitution/Indel	chr2	99272939	99272939	c.201-11T>C	-	0.066	-	-	-	-	-	-	-	-	-
A124529A	MMP27	NM_022122	Rearrangement	Fusion/Rearrangement	-	-	-	-	-	-	-	intergenic	-	exonnull	chr11:102536751	MMP27	NM_022122	exon3-10	chr11:102573751
A124529A	MRGPRF	NM_001098515	Short Variants	Substitution/Indel	chr11	68773419	68773419	c.359G>A	p.R120Q	0.217	-	-	-	-	-	-	-	-	-
A124529A	NKD2	NM_033120	Short Variants	Substitution/Indel	chr5	1038357	1038357	c.1225G>A	p.E409K	0.056	-	-	-	-	-	-	-	-	-
A124529A	NPHP1	NM_000272	Short Variants	Substitution/Indel	chr2	110881541	110881541	c.2029G>A	p.E677K	0.056	-	-	-	-	-	-	-	-	-
A124529A	NWD1	NM_001007525	Short Variants	Substitution/Indel	chr19	16902195	16902195	c.2975T>C	p.V992A	0.064	-	-	-	-	-	-	-	-	-
A124529A	OR10G8	NM_001004464	Short Variants	Substitution/Indel	chr11	123900676	123900676	c.347T>C	p.V116A	0.109	-	-	-	-	-	-	-	-	-
A124529A	PCSK5	NM_001190482	Short Variants	Substitution/Indel	chr9	78773999	78773999	c.1531C>T	p.R511C	0.123	-	-	-	-	-	-	-	-	-
A124529A	PITPNM1	NM_004910	Long Indel	Substitution/Indel	chr11	67261473	68458906	-	PITPNM1/intergenic重排	0.02	-	-	-	-	-	-	-	-	-
A124529A	PKD1P1	NR_036447	Short Variants	Substitution/Indel	chr16	16418796	16418796	n.2650+5G>A	-	0.116	-	-	-	-	-	-	-	-	-
A124529A	PYGB	NM_002862	Short Variants	Substitution/Indel	chr20	25249801	25249801	c.382G>A	p.E128K	0.175	-	-	-	-	-	-	-	-	-
A124529A	PYROXD1	NM_024854	Short Variants	Substitution/Indel	chr12	21621453	21621453	c.1268G>A	p.G423E	0.087	-	-	-	-	-	-	-	-	-
A124529A	RFXANK	NM_001278727	Short Variants	Substitution/Indel	chr19	19310004	19310004	c.607A>T	p.T203S	0.060	-	-	-	-	-	-	-	-	-
A124529A	RIC1	NM_001135920	Short Variants	Substitution/Indel	chr9	5713939	5713939	c.376C>A	p.Q126K	0.184	-	-	-	-	-	-	-	-	-
A124529A	RIMS1	NM_014989	Short Variants	Substitution/Indel	chr6	73000432	73000432	c.3605C>A	p.T1202N	0.050	-	-	-	-	-	-	-	-	-
A124529A	RNF138	NM_001191324	Short Variants	Substitution/Indel	chr18	29691891	29691891	c.276+9A>G	-	0.134	-	-	-	-	-	-	-	-	-
A124529A	RRBP1	RRBP1(NM_004587);HNF4A(NM_000457)	Rearrangement	Fusion/Rearrangement	-	-	-	-	-	-	-	RRBP1	NM_004587	exon8-25	chr20:17614062	HNF4A	NM_000457	exon4-10	chr20:43039661
A124529A	SIGLEC1	NM_023068	Long Indel	Substitution/Indel	chr20	3674096	34202656	-	SIGLEC1/intergenic重排	0.07	-	-	-	-	-	-	-	-	-
A124529A	SLC4A10	NM_001178015	Short Variants	Substitution/Indel	chr2	162751222	162751222	c.1228C>T	p.R410C	0.022	-	-	-	-	-	-	-	-	-
A124529A	SLITRK1	NM_052910	Rearrangement	Fusion/Rearrangement	-	-	-	-	-	-	-	intergenic	-	exonnull	chr13:84460396	SLITRK1	NM_052910	exon1	chr13:84454247
A124529A	SOX6	NM_001145811	Short Variants	Truncation	chr11	16340160	16340160	c.277C>T	p.R93*	0.130	-	-	-	-	-	-	-	-	-
A124529A	STARD9	NM_020759	Short Variants	Substitution/Indel	chr15	42984965	42984965	c.11189C>T	p.T3730I	0.125	-	-	-	-	-	-	-	-	-
A124529A	TCEB3	NM_003198	Short Variants	Substitution/Indel	chr1	24082519	24082519	c.2050+6A>G	-	0.050	-	-	-	-	-	-	-	-	-
A124529A	TECPR1	NM_015395	Short Variants	Substitution/Indel	chr7	97852292	97852292	c.2928+10G>A	-	0.050	-	-	-	-	-	-	-	-	-
A124529A	TET3	NM_001287491	Short Variants	Truncation	chr2	74328533	74328533	c.4621del	p.D1541Ifs*6	0.081	-	-	-	-	-	-	-	-	-
A124529A	TGM4	NM_003241	Short Variants	Substitution/Indel	chr3	44951816	44951816	c.1562C>A	p.A521E	0.053	-	-	-	-	-	-	-	-	-
A124529A	TMPRSS6	NM_001289000	Short Variants	Substitution/Indel	chr22	37499330	37499330	c.128G>T	p.R43L	0.080	-	-	-	-	-	-	-	-	-
A124529A	TNNI2	NM_001145841	Short Variants	Substitution/Indel	chr11	1861469	1861469	c.15+1G>C	-	0.052	-	-	-	-	-	-	-	-	-
A124529A	TP53	NM_000546	Short Variants	Substitution/Indel	chr17	7578176	7578176	c.672+1G>A	-	0.172	-	-	-	-	-	-	-	-	-
A124529A	ZFHX2	NM_033400	Short Variants	Substitution/Indel	chr14	23993447	23993447	c.5704C>G	p.Q1902E	0.077	-	-	-	-	-	-	-	-	-
A124529A	ZMAT1	NM_001011657	Short Variants	Substitution/Indel	chrX	101139567	101139567	c.832C>T	p.R278W	0.070	-	-	-	-	-	-	-	-	-
A124529A	ZNF568	NM_001204838	Short Variants	Substitution/Indel	chr19	37488170	37488170	c.1577A>G	p.Q526R	0.103	-	-	-	-	-	-	-	-	-
A127840A	ADAMTS2	NM_014244	Short Variants	Substitution/Indel	chr5	178699939	178699939	c.661C>T	p.L221F	0.132	-	-	-	-	-	-	-	-	-
A127840A	ADAMTS7	NM_014272	Short Variants	Substitution/Indel	chr15	79063933	79063933	c.2370G>T	p.W790C	0.085	-	-	-	-	-	-	-	-	-
A127840A	ANO3	NM_001313726	Short Variants	Substitution/Indel	chr11	26558959	26558959	c.1166G>A	p.R389H	0.112	-	-	-	-	-	-	-	-	-
A127840A	APC	NM_000038	Short Variants	Truncation	chr5	112175198	112175198	c.3910dup	p.I1304Nfs*11	0.080	-	-	-	-	-	-	-	-	-
A127840A	APC	NM_000038	Short Variants	Truncation	chr5	112170770	112170770	c.1866C>A	p.Y622*	0.074	-	-	-	-	-	-	-	-	-
A127840A	ASXL3	NM_030632	Copy Number change	Gene Amplification	chr18	31158562	31326645	Amplification	-	-	7	-	-	-	-	-	-	-	-
A127840A	ATP2A1	NM_001286075	Short Variants	Substitution/Indel	chr16	28905848	28905848	c.832C>T	p.R278W	0.125	-	-	-	-	-	-	-	-	-
A127840A	AUTS2	NM_015570	Copy Number change	Gene Amplification	chr7	69064580	70256021	Amplification	-	-	6	-	-	-	-	-	-	-	-
A127840A	C10orf71	NM_001135196	Short Variants	Substitution/Indel	chr10	50531549	50531549	c.959G>A	p.R320H	0.077	-	-	-	-	-	-	-	-	-
A127840A	CACNA1G	NM_001256324	Short Variants	Substitution/Indel	chr17	48647155	48647155	c.577C>T	p.R193W	0.093	-	-	-	-	-	-	-	-	-
A127840A	CASC3	NM_007359	Copy Number change	Gene Amplification	chr17	38296801	38328451	Amplification	-	-	10	-	-	-	-	-	-	-	-
A127840A	CCDC57	NM_001316321	Short Variants	Substitution/Indel	chr17	80151714	80151714	c.777-8C>G	-	0.186	-	-	-	-	-	-	-	-	-
A127840A	CCR7	NM_001838	Copy Number change	Gene Amplification	chr17	38710992	38721716	Amplification	-	-	16	-	-	-	-	-	-	-	-
A127840A	CDC6	NM_001254	Copy Number change	Gene Amplification	chr17	38445641	38458268	Amplification	-	-	10	-	-	-	-	-	-	-	-
A127840A	CSF3	NM_172220	Copy Number change	Gene Amplification	chr17	38171677	38173249	Amplification	-	-	16	-	-	-	-	-	-	-	-
A127840A	CTNNB1	NM_001904	Short Variants	Substitution/Indel	chr3	41275269	41275269	c.1435G>A	p.E479K	0.061	-	-	-	-	-	-	-	-	-
A127840A	CYB5RL	NM_001031672	Short Variants	Substitution/Indel	chr1	54661162	54661162	c.128G>A	p.R43Q	0.137	-	-	-	-	-	-	-	-	-
A127840A	DDHD1	NM_001160147	Short Variants	Substitution/Indel	chr14	53619264	53619264	c.553T>C	p.Y185H	0.073	-	-	-	-	-	-	-	-	-
A127840A	ERBB2	NM_004448	Copy Number change	Gene Amplification	chr17	37855732	37884477	Amplification	-	-	86	-	-	-	-	-	-	-	-
A127840A	ERBB3	NM_001982	Short Variants	Substitution/Indel	chr12	56478854	56478854	c.310G>A	p.V104M	0.133	-	-	-	-	-	-	-	-	-
A127840A	ESPNL	NM_001308370	Short Variants	Substitution/Indel	chr2	239038803	239038803	c.344C>T	p.A115V	0.116	-	-	-	-	-	-	-	-	-
A127840A	EXOC3	NM_007277	Short Variants	Substitution/Indel	chr5	458037	458037	c.1187G>A	p.R396Q	0.073	-	-	-	-	-	-	-	-	-
A127840A	FBN2	NM_001999	Short Variants	Substitution/Indel	chr5	127671281	127671281	c.3725-12C>T	-	0.071	-	-	-	-	-	-	-	-	-
A127840A	FBN3	NM_001321431	Short Variants	Substitution/Indel	chr19	8138160	8138160	c.7724C>T	p.S2575L	0.092	-	-	-	-	-	-	-	-	-
A127840A	FGF3	NM_005247	Short Variants	Substitution/Indel	chr11	69625162	69625162	c.631C>T	p.R211W	0.106	-	-	-	-	-	-	-	-	-
A127840A	FGFBP3	NM_152429	Short Variants	Substitution/Indel	chr10	93668270	93668270	c.457C>T	p.P153S	0.102	-	-	-	-	-	-	-	-	-
A127840A	FLG	NM_002016	Short Variants	Substitution/Indel	chr1	152285758	152285758	c.1604C>T	p.S535L	0.120	-	-	-	-	-	-	-	-	-
A127840A	FRZB	NM_001463	Short Variants	Substitution/Indel	chr2	183707224	183707224	c.574C>T	p.R192W	0.070	-	-	-	-	-	-	-	-	-
A127840A	GBE1	NM_000158	Short Variants	Substitution/Indel	chr3	81691957	81691957	c.967G>A	p.D323N	0.067	-	-	-	-	-	-	-	-	-
A127840A	GJD3	NM_152219	Copy Number change	Gene Amplification	chr17	38519083	38520161	Amplification	-	-	16	-	-	-	-	-	-	-	-
A127840A	GLYR1	NM_001308096	Short Variants	Substitution/Indel	chr16	4861295	4861296	c.1445-1_1445del	-	0.067	-	-	-	-	-	-	-	-	-
A127840A	GRB7	NM_001242442	Copy Number change	Gene Amplification	chr17	37895108	37906615	Amplification	-	-	86	-	-	-	-	-	-	-	-
A127840A	GSDMA	NM_178171	Copy Number change	Gene Amplification	chr17	38121927	38133370	Amplification	-	-	16	-	-	-	-	-	-	-	-
A127840A	GSDMB	NM_001165959	Copy Number change	Gene Amplification	chr17	38061020	38073571	Amplification	-	-	16	-	-	-	-	-	-	-	-
A127840A	IGFBP4	NM_001552	Copy Number change	Gene Amplification	chr17	38593983	38612888	Amplification	-	-	16	-	-	-	-	-	-	-	-
A127840A	IKZF3	NM_001257411	Copy Number change	Gene Amplification	chr17	37922034	38020435	Amplification	-	-	86	-	-	-	-	-	-	-	-
A127840A	INF2	NM_001031714	Short Variants	Substitution/Indel	chr14	105180929	105180929	c.3430G>A	p.E1144K	0.113	-	-	-	-	-	-	-	-	-
A127840A	ITIH1	NM_001166434	Short Variants	Substitution/Indel	chr3	52819049	52819049	c.982-11T>C	-	0.058	-	-	-	-	-	-	-	-	-
A127840A	KANK2	NM_001136191	Short Variants	Substitution/Indel	chr19	11304355	11304355	c.401G>A	p.R134H	0.112	-	-	-	-	-	-	-	-	-
A127840A	KAT6A	ERLIN2(NM_007175);KAT6A(NM_006766)	Rearrangement	Fusion/Rearrangement	-	-	-	-	-	-	-	ERLIN2	NM_007175	exon1-7	chr8:37607136	KAT6A	NM_006766	exon3-17	chr8:41876983
A127840A	KIF1A	NM_001244008	Short Variants	Substitution/Indel	chr2	241682385	241682385	c.3601C>T	p.R1201C	0.108	-	-	-	-	-	-	-	-	-
A127840A	KRT10	NM_000421	Copy Number change	Gene Amplification	chr17	38974620	38975877	Amplification	-	-	12	-	-	-	-	-	-	-	-
A127840A	KRT28	NM_181535	Copy Number change	Gene Amplification	chr17	38948629	38956160	Amplification	-	-	12	-	-	-	-	-	-	-	-
A127840A	LRGUK	NM_144648	Short Variants	Substitution/Indel	chr7	133884144	133884144	c.1718C>T	p.P573L	0.063	-	-	-	-	-	-	-	-	-
A127840A	LRRC3C	NM_001195545	Copy Number change	Gene Amplification	chr17	38092041	38101006	Amplification	-	-	16	-	-	-	-	-	-	-	-
A127840A	MAGEC1	NM_005462	Short Variants	Substitution/Indel	chrX	140993372	140993372	c.182A>T	p.E61V	0.088	-	-	-	-	-	-	-	-	-
A127840A	MAGEE1	NM_020932	Short Variants	Substitution/Indel	chrX	75650652	75650652	c.2329C>G	p.R777G	0.088	-	-	-	-	-	-	-	-	-
A127840A	MED24	NM_014815	Copy Number change	Gene Amplification	chr17	38175780	38209944	Amplification	-	-	16	-	-	-	-	-	-	-	-
A127840A	MIEN1	NM_032339	Copy Number change	Gene Amplification	chr17	37885714	37886764	Amplification	-	-	86	-	-	-	-	-	-	-	-
A127840A	MN1	NM_002430	Short Variants	Substitution/Indel	chr22	28194265	28194265	c.2267C>T	p.T756M	0.233	-	-	-	-	-	-	-	-	-
A127840A	MSL1	NM_001012241	Copy Number change	Gene Amplification	chr17	38278800	38290637	Amplification	-	-	16	-	-	-	-	-	-	-	-
A127840A	MYH2	NM_001100112	Short Variants	Substitution/Indel	chr17	10432209	10432209	c.3542G>A	p.R1181H	0.068	-	-	-	-	-	-	-	-	-
A127840A	MYO16	NM_001198950	Short Variants	Substitution/Indel	chr13	109318292	109318292	c.87G>T	p.L29F	0.066	-	-	-	-	-	-	-	-	-
A127840A	NR1D1	NM_021724	Copy Number change	Gene Amplification	chr17	38249315	38256391	Amplification	-	-	16	-	-	-	-	-	-	-	-
A127840A	NRROS	NM_198565	Short Variants	Substitution/Indel	chr3	196387046	196387046	c.532G>A	p.E178K	0.128	-	-	-	-	-	-	-	-	-
A127840A	OR51Q1	NM_001004757	Short Variants	Substitution/Indel	chr11	5443776	5443776	c.346G>T	p.V116F	0.053	-	-	-	-	-	-	-	-	-
A127840A	ORMDL3	NM_001320803	Copy Number change	Gene Amplification	chr17	38078750	38084126	Amplification	-	-	16	-	-	-	-	-	-	-	-
A127840A	PCDHA13	NM_018904	Short Variants	Substitution/Indel	chr5	140263639	140263639	c.1786G>A	p.A596T	0.122	-	-	-	-	-	-	-	-	-
A127840A	PGAP3	NM_033419	Copy Number change	Gene Amplification	chr17	37829027	37844958	Amplification	-	-	86	-	-	-	-	-	-	-	-
A127840A	PGAP3	NM_033419	Long Indel	Substitution/Indel	chr17	37840864	39110445	-	-	0.02	-	-	-	-	-	-	-	-	-
A127840A	PGAP3	PGAP3(NM_033419);GSDMB(NM_018530)	Rearrangement	Fusion/Rearrangement	-	-	-	-	-	-	-	PGAP3	NM_033419	exon1-7	chr17:37829475	GSDMB	NM_018530	exon5-8	chr17:38065091
A127840A	PGAP3	PGAP3(NM_033419);PNMT(NM_002686)	Long Indel	Substitution/Indel	chr17	37825633	37827432	-	-	0.18	-	-	-	-	-	-	-	-	-
A127840A	PNMT	NM_002686	Copy Number change	Gene Amplification	chr17	37824709	37826663	Amplification	-	-	86	-	-	-	-	-	-	-	-
A127840A	PON3	NM_000940	Short Variants	Substitution/Indel	chr7	94989377	94989377	c.973T>G	p.S325A	0.114	-	-	-	-	-	-	-	-	-
A127840A	PPP6R2	NM_001242898	Short Variants	Truncation	chr22	50879409	50879409	c.2540dup	p.L848Afs*18	0.258	-	-	-	-	-	-	-	-	-
A127840A	PRAME	NM_001291715	Short Variants	Substitution/Indel	chr22	22892166	22892166	c.935G>A	p.R312H	0.062	-	-	-	-	-	-	-	-	-
A127840A	PSMD3	NM_002809	Copy Number change	Gene Amplification	chr17	38137240	38153855	Amplification	-	-	16	-	-	-	-	-	-	-	-
A127840A	RAD21	NM_006265	Short Variants	Substitution/Indel	chr8	117861176	117861176	c.1704+9G>A	-	0.139	-	-	-	-	-	-	-	-	-
A127840A	RAPGEFL1	NM_001303533	Copy Number change	Gene Amplification	chr17	38340482	38350097	Amplification	-	-	10	-	-	-	-	-	-	-	-
A127840A	RARA	NM_000964	Copy Number change	Gene Amplification	chr17	38467410	38512519	Amplification	-	-	16	-	-	-	-	-	-	-	-
A127840A	RBM12	NM_001198840	Copy Number change	Gene Amplification	chr20	34241484	34243284	Amplification	-	-	8	-	-	-	-	-	-	-	-
A127840A	RBM33	NM_053043	Copy Number change	Gene Amplification	chr7	155437532	155567770	Amplification	-	-	8	-	-	-	-	-	-	-	-
A127840A	RBM33	NM_053043	Rearrangement	Fusion/Rearrangement	-	-	-	-	-	-	-	RBM33	NM_053043	exon1-12	chr7:155534830	intergenic	NULL	exonNULL	chr7:49030209
A127840A	RGL3	NM_001035223	Short Variants	Substitution/Indel	chr19	11516063	11516063	c.1036A>G	p.I346V	0.207	-	-	-	-	-	-	-	-	-
A127840A	RYR1	NM_000540	Long Indel	Substitution/Indel	chr19	39055169	39056242	c.12625-430_13268del	-	0.09	-	-	-	-	-	-	-	-	-
A127840A	RYR3	NM_001036	Short Variants	Substitution/Indel	chr15	34130695	34130695	c.12514G>T	p.V4172L	0.061	-	-	-	-	-	-	-	-	-
A127840A	RYR3	NM_001036	Short Variants	Substitution/Indel	chr15	34064260	34064260	c.8956G>A	p.V2986I	0.083	-	-	-	-	-	-	-	-	-
A127840A	SKIDA1	NM_207371	Copy Number change	Gene Amplification	chr10	21803927	21806777	Amplification	-	-	6	-	-	-	-	-	-	-	-
A127840A	SMCHD1	NM_015295	Short Variants	Substitution/Indel	chr18	2724932	2724932	c.2639G>T	p.G880V	0.111	-	-	-	-	-	-	-	-	-
A127840A	SVOPL	NM_001139456	Short Variants	Substitution/Indel	chr7	138281185	138281185	c.1444G>A	p.E482K	0.011	-	-	-	-	-	-	-	-	-
A127840A	SYCP2L	NM_001040274	Short Variants	Substitution/Indel	chr6	10898305	10898305	c.398C>T	p.T133M	0.131	-	-	-	-	-	-	-	-	-
A127840A	SYNPO2	NM_001286754	Copy Number change	Gene Amplification	chr4	119810183	119979122	Amplification	-	-	7	-	-	-	-	-	-	-	-
A127840A	SYT3	NM_001160328	Short Variants	Substitution/Indel	chr19	51132637	51132637	c.1195G>A	p.G399S	0.303	-	-	-	-	-	-	-	-	-
A127840A	THRA	NM_001190919	Copy Number change	Gene Amplification	chr17	38230707	38249694	Amplification	-	-	16	-	-	-	-	-	-	-	-
A127840A	TMEM189	NM_001162505	Short Variants	Truncation	chr20	48760091	48760091	c.189del	p.L64Sfs*76	0.088	-	-	-	-	-	-	-	-	-
A127840A	TMEM99	NM_001195387	Copy Number change	Gene Amplification	chr17	38975877	38991576	Amplification	-	-	12	-	-	-	-	-	-	-	-
A127840A	TNIK	NM_001161560	Short Variants	Truncation	chr3	170875375	170875376	c.1094_1095del	p.S365*	0.082	-	-	-	-	-	-	-	-	-
A127840A	TNS4	NM_032865	Copy Number change	Gene Amplification	chr17	38633790	38652697	Amplification	-	-	16	-	-	-	-	-	-	-	-
A127840A	TOP2A	NM_001067	Copy Number change	Gene Amplification	chr17	38533832	38574137	Amplification	-	-	16	-	-	-	-	-	-	-	-
A127840A	TP53	NM_000546	Short Variants	Substitution/Indel	chr17	7578526	7578526	c.404G>A	p.C135Y	0.227	-	-	-	-	-	-	-	-	-
A127840A	TRIM46	NM_001256599	Short Variants	Substitution/Indel	chr1	155149746	155149746	c.820G>A	p.E274K	0.084	-	-	-	-	-	-	-	-	-
A127840A	TSPAN15	NM_012339	Short Variants	Substitution/Indel	chr10	71264190	71264190	c.571-4T>C	-	0.073	-	-	-	-	-	-	-	-	-
A127840A	TTN	NM_133437	Rearrangement	Fusion/Rearrangement	-	-	-	-	-	-	-	intergenic	NULL	exonNULL	chr2:179677705	TTN	NM_133437	exon6-192	chr2:179664270
A127840A	UNC80	NM_032504	Short Variants	Substitution/Indel	chr2	210832154	210832154	c.7608-7A>T	-	0.075	-	-	-	-	-	-	-	-	-
A127840A	VAV2	NM_001134398	Short Variants	Substitution/Indel	chr9	136677256	136677256	c.532G>A	p.V178M	0.074	-	-	-	-	-	-	-	-	-
A127840A	VWA5B2	NM_001320373	Short Variants	Substitution/Indel	chr3	183952538	183952538	c.283C>T	p.R95W	0.087	-	-	-	-	-	-	-	-	-
A127840A	WIPF2	NM_133264	Copy Number change	Gene Amplification	chr17	38412622	38434516	Amplification	-	-	10	-	-	-	-	-	-	-	-
A127840A	ZNF462	NM_021224	Copy Number change	Gene Amplification	chr9	109685654	109773327	Amplification	-	-	7	-	-	-	-	-	-	-	-
A127840A	ZPBP2	NM_198844	Copy Number change	Gene Amplification	chr17	38024573	38033118	Amplification	-	-	16	-	-	-	-	-	-	-	-
A137275A	AACS	NM_001319839	Short Variants	Substitution/Indel	chr12	125626670	125626670	c.1711C>T	p.R571C	0.091	-	-	-	-	-	-	-	-	-
A137275A	AASS	NM_005763	Short Variants	Substitution/Indel	chr7	121773588	121773588	c.193C>T	p.R65W	0.094	-	-	-	-	-	-	-	-	-
A137275A	ABCA12	NM_015657	Short Variants	Substitution/Indel	chr2	215821459	215821459	c.5207C>T	p.A1736V	0.125	-	-	-	-	-	-	-	-	-
A137275A	ADAMTS14	NM_080722	Short Variants	Substitution/Indel	chr10	72493702	72493702	c.1270G>A	p.V424I	0.140	-	-	-	-	-	-	-	-	-
A137275A	ADCY4	NM_001198568	Short Variants	Substitution/Indel	chr14	24799063	24799063	c.1217+3G>A	-	0.116	-	-	-	-	-	-	-	-	-
A137275A	ADPRHL1	NM_138430	Copy Number change	Gene Amplification	chr13	114077095	114107765	Amplification	-	-	7	-	-	-	-	-	-	-	-
A137275A	AKAP12	NM_005100	Short Variants	Substitution/Indel	chr6	151673055	151673055	c.3529G>A	p.V1177I	0.111	-	-	-	-	-	-	-	-	-
A137275A	AKR1E2	NM_001040177	Short Variants	Substitution/Indel	chr10	4868554	4868554	c.38A>G	p.K13R	0.278	-	-	-	-	-	-	-	-	-
A137275A	AMER1	NM_152424	Short Variants	Substitution/Indel	chrX	63412638	63412638	c.529C>T	p.R177C	0.177	-	-	-	-	-	-	-	-	-
A137275A	APC	NM_000038	Short Variants	Truncation	chr5	112175398	112175398	c.4111dup	p.S1371Kfs*4	0.305	-	-	-	-	-	-	-	-	-
A137275A	APLN	NM_017413	Short Variants	Substitution/Indel	chrX	128782647	128782647	c.190C>T	p.R64C	0.106	-	-	-	-	-	-	-	-	-
A137275A	ARFIP1	NM_001025593	Short Variants	Substitution/Indel	chr4	153804043	153804043	c.695+11C>A	-	0.198	-	-	-	-	-	-	-	-	-
A137275A	ARHGAP23	NM_001199417	Copy Number change	Gene Amplification	chr17	36584701	36667233	Amplification	-	-	6	-	-	-	-	-	-	-	-
A137275A	ATP10A	NM_024490	Short Variants	Substitution/Indel	chr15	25963457	25963457	c.1453G>A	p.G485S	0.128	-	-	-	-	-	-	-	-	-
A137275A	ATP11A	NM_032189	Copy Number change	Gene Amplification	chr13	113344699	113556720	Amplification	-	-	7	-	-	-	-	-	-	-	-
A137275A	ATP4B	NM_000705	Copy Number change	Gene Amplification	chr13	114303649	114312463	Amplification	-	-	7	-	-	-	-	-	-	-	-
A137275A	ATXN7L3	NM_001098833	Short Variants	Substitution/Indel	chr17	42272848	42272848	c.560A>G	p.N187S	0.119	-	-	-	-	-	-	-	-	-
A137275A	BTBD2	NM_017797	Short Variants	Substitution/Indel	chr19	1986944	1986944	c.1301G>T	p.G434V	0.178	-	-	-	-	-	-	-	-	-
A137275A	BTBD6	NM_033271	Short Variants	Substitution/Indel	chr14	105715112	105715112	c.-89-7C>A	-	0.150	-	-	-	-	-	-	-	-	-
A137275A	C14orf105	NM_001283056	Short Variants	Substitution/Indel	chr14	57938165	57938165	c.919G>A	p.E307K	0.157	-	-	-	-	-	-	-	-	-
A137275A	C17orf98	NM_001080465	Copy Number change	Gene Amplification	chr17	36991400	36997658	Amplification	-	-	6	-	-	-	-	-	-	-	-
A137275A	C6orf10	NM_001286474	Short Variants	Substitution/Indel	chr6	32261323	32261323	c.1121C>T	p.P374L	0.147	-	-	-	-	-	-	-	-	-
A137275A	CAPN14	NM_001145122	Short Variants	Substitution/Indel	chr2	31403797	31403797	c.1710+5C>T	-	0.29	-	-	-	-	-	-	-	-	-
A137275A	CCDC51	NM_001256964	Short Variants	Substitution/Indel	chr3	48475158	48475158	c.436C>G	p.Q146E	0.110	-	-	-	-	-	-	-	-	-
A137275A	CDC16	NM_001318518	Copy Number change	Gene Amplification	chr13	115000523	115037968	Amplification	-	-	7	-	-	-	-	-	-	-	-
A137275A	CDK5RAP2	NM_001011649	Short Variants	Substitution/Indel	chr9	123239621	123239621	c.1727+7G>A	-	0.176	-	-	-	-	-	-	-	-	-
A137275A	CETN1	NM_004066	Short Variants	Substitution/Indel	chr18	580754	580754	c.346G>A	p.D116N	0.164	-	-	-	-	-	-	-	-	-
A137275A	CHRNB2	NM_000748	Short Variants	Substitution/Indel	chr1	154544390	154544390	c.1091G>A	p.R364Q	0.139	-	-	-	-	-	-	-	-	-
A137275A	CISD3	NM_001136498	Copy Number change	Gene Amplification	chr17	36886569	36891939	Amplification	-	-	6	-	-	-	-	-	-	-	-
A137275A	COL25A1	NM_001256074	Short Variants	Substitution/Indel	chr4	109755528	109755528	c.1675G>A	p.G559R	0.125	-	-	-	-	-	-	-	-	-
A137275A	COL6A2	NM_001849	Short Variants	Substitution/Indel	chr21	47532166	47532166	c.389G>A	p.R130H	0.276	-	-	-	-	-	-	-	-	-
A137275A	CSMD2	NM_001281956	Short Variants	Substitution/Indel	chr1	34011768	34011768	c.8969G>A	p.R2990H	0.142	-	-	-	-	-	-	-	-	-
A137275A	CWC25	NM_017748	Copy Number change	Gene Amplification	chr17	36958341	36981487	Amplification	-	-	6	-	-	-	-	-	-	-	-
A137275A	DCDC2C	NM_001287444	Short Variants	Substitution/Indel	chr2	3751598	3751598	c.257C>T	p.A86V	0.094	-	-	-	-	-	-	-	-	-
A137275A	DCUN1D2	NM_001014283	Copy Number change	Gene Amplification	chr13	114112323	114145042	Amplification	-	-	7	-	-	-	-	-	-	-	-
A137275A	DMXL1	NM_001290321	Short Variants	Substitution/Indel	chr5	118503363	118503363	c.5202A>T	p.E1734D	0.125	-	-	-	-	-	-	-	-	-
A137275A	DNAH10	NM_207437	Short Variants	Substitution/Indel	chr12	124399466	124399466	c.10288A>G	p.S3430G	0.147	-	-	-	-	-	-	-	-	-
A137275A	DNAH8	NM_001206927	Short Variants	Substitution/Indel	chr6	38783392	38783392	c.3482T>G	p.V1161G	0.149	-	-	-	-	-	-	-	-	-
A137275A	DNAH8	NM_001206927	Short Variants	Substitution/Indel	chr6	38877378	38877378	c.9598A>T	p.R3200W	0.158	-	-	-	-	-	-	-	-	-
A137275A	DOCK2	NM_004946	Short Variants	Substitution/Indel	chr5	169267807	169267807	c.2750G>A	p.R917Q	0.223	-	-	-	-	-	-	-	-	-
A137275A	DPY19L4	NM_181787	Short Variants	Substitution/Indel	chr8	95738643	95738643	c.101T>C	p.I34T	0.130	-	-	-	-	-	-	-	-	-
A137275A	DUOXA1	NM_144565	Short Variants	Substitution/Indel	chr15	45409999	45409999	c.1166G>A	p.R389H	0.149	-	-	-	-	-	-	-	-	-
A137275A	ECHS1	NM_004092	Short Variants	Truncation	chr10	135178179	135178180	c.789_790del	p.F263Lfs*7	0.159	-	-	-	-	-	-	-	-	-
A137275A	EGFL6	NM_001167890	Short Variants	Substitution/Indel	chrX	13626535	13626535	c.748G>A	p.G250R	0.303	-	-	-	-	-	-	-	-	-
A137275A	EMILIN1	NM_007046	Short Variants	Substitution/Indel	chr2	27302063	27302063	c.130C>G	p.P44A	0.130	-	-	-	-	-	-	-	-	-
A137275A	ERBB2	ERBB2(NM_004448);MRPL45(NM_032351)	Rearrangement	Fusion/Rearrangement	-	-	-	-	-	0.00113913	-	ERBB2	NM_004448	exon1	chr17:37862157	MRPL45	NM_032351	exon5-8	chr17:36471272
A137275A	ERBB2	NM_004448	Copy Number change	Gene Amplification	chr17	37855732	37884477	Amplification	-	-	105	-	-	-	-	-	-	-	-
A137275A	EXOSC9	NM_001034194	Short Variants	Truncation	chr4	122728724	122728724	c.554dup	p.L185Ffs*27	0.106	-	-	-	-	-	-	-	-	-
A137275A	F10	NM_000504	Copy Number change	Gene Amplification	chr13	113777144	113803866	Amplification	-	-	7	-	-	-	-	-	-	-	-
A137275A	F7	NM_001267554	Copy Number change	Gene Amplification	chr13	113760127	113773324	Amplification	-	-	7	-	-	-	-	-	-	-	-
A137275A	FBXL20	NM_001184906	Copy Number change	Gene Amplification	chr17	37400133	37558509	Amplification	-	-	7	-	-	-	-	-	-	-	-
A137275A	FMO1	NM_001282692	Short Variants	Substitution/Indel	chr1	171250009	171250009	c.724C>T	p.R242C	0.078	-	-	-	-	-	-	-	-	-
A137275A	FREM2	NM_207361	Short Variants	Substitution/Indel	chr13	39264547	39264547	c.3066G>C	p.E1022D	0.134	-	-	-	-	-	-	-	-	-
A137275A	GAB3	NM_001081573	Short Variants	Substitution/Indel	chrX	153924282	153924282	c.1440C>A	p.S480R	0.084	-	-	-	-	-	-	-	-	-
A137275A	GABRG1	NM_173536	Short Variants	Substitution/Indel	chr4	46043100	46043100	c.1303C>T	p.R435C	0.166	-	-	-	-	-	-	-	-	-
A137275A	GAS6	NM_000820	Copy Number change	Gene Amplification	chr13	114523793	114566995	Amplification	-	-	7	-	-	-	-	-	-	-	-
A137275A	GDF11	NM_005811	Short Variants	Substitution/Indel	chr12	56137184	56137184	c.114_116dup	p.A41dup	0.212	-	-	-	-	-	-	-	-	-
A137275A	GIF	NM_005142	Short Variants	Substitution/Indel	chr11	59609961	59609961	c.466C>T	p.R156C	0.143	-	-	-	-	-	-	-	-	-
A137275A	GOLGA6L10	NM_001322400	Short Variants	Substitution/Indel	chr15	82935129	82935129	c.451G>C	p.E151Q	0.075	-	-	-	-	-	-	-	-	-
A137275A	GPR179	NM_001004334	Copy Number change	Gene Amplification	chr17	36482331	36499695	Amplification	-	-	6	-	-	-	-	-	-	-	-
A137275A	GRB7	NM_001242442	Copy Number change	Gene Amplification	chr17	37895108	37906615	Amplification	-	-	105	-	-	-	-	-	-	-	-
A137275A	GRK1	NM_002929	Copy Number change	Gene Amplification	chr13	114321691	114438368	Amplification	-	-	7	-	-	-	-	-	-	-	-
A137275A	GRTP1	NM_001286733	Copy Number change	Gene Amplification	chr13	113978685	114018416	Amplification	-	-	7	-	-	-	-	-	-	-	-
A137275A	GSDMA	NM_178171	Copy Number change	Gene Amplification	chr17	38121927	38133370	Amplification	-	-	105	-	-	-	-	-	-	-	-
A137275A	GSDMB	NM_001165959	Copy Number change	Gene Amplification	chr17	38061020	38073571	Amplification	-	-	105	-	-	-	-	-	-	-	-
A137275A	HIC2	NM_015094	Copy Number change	Gene Amplification	chr22	21797073	21801097	Amplification	-	-	8	-	-	-	-	-	-	-	-
A137275A	HMCN2	NM_001291815	Short Variants	Substitution/Indel	chr9	133228523	133228523	c.3121G>A	p.G1041S	0.140	-	-	-	-	-	-	-	-	-
A137275A	HNF1B	NM_001304286	Copy Number change	Gene Amplification	chr17	36047279	36104883	Amplification	-	-	6	-	-	-	-	-	-	-	-
A137275A	HTR1A	NM_000524	Short Variants	Substitution/Indel	chr5	63256579	63256579	c.968G>T	p.R323M	0.163	-	-	-	-	-	-	-	-	-
A137275A	IFT172	NM_015662	Short Variants	Substitution/Indel	chr2	27672413	27672413	c.4177G>T	p.D1393Y	0.116	-	-	-	-	-	-	-	-	-
A137275A	IGFN1	NM_001164586	Long Indel	Substitution/Indel	chr1	201184128	201184215	c.8854-12_8927dup	-	0.15	-	-	-	-	-	-	-	-	-
A137275A	IKZF3	NM_001257411	Copy Number change	Gene Amplification	chr17	37922034	38020435	Amplification	-	-	105	-	-	-	-	-	-	-	-
A137275A	IKZF3	NM_012481	Rearrangement	Fusion/Rearrangement	-	-	-	-	-	0.00103648	-	IKZF3	NM_012481	exon1-3	chr17:37980828	intergenic	NULL	NULL	chr17:38083935
A137275A	IPP	NM_001145349	Short Variants	Substitution/Indel	chr1	46180058	46180058	c.1390C>T	p.R464C	0.103	-	-	-	-	-	-	-	-	-
A137275A	IRX1	NM_024337	Short Variants	Substitution/Indel	chr5	3600181	3600181	c.1119C>A	p.N373K	0.151	-	-	-	-	-	-	-	-	-
A137275A	JARID2	NM_001267040	Short Variants	Substitution/Indel	chr6	15468832	15468832	c.37G>A	p.V13I	0.145	-	-	-	-	-	-	-	-	-
A137275A	KCNJ3	NM_002239	Short Variants	Substitution/Indel	chr2	155711815	155711815	c.1496G>T	p.R499L	0.141	-	-	-	-	-	-	-	-	-
A137275A	KDM6A	NM_021140	Short Variants	Substitution/Indel	chrX	44969367	44969367	c.4049C>T	p.S1350L	0.101	-	-	-	-	-	-	-	-	-
A137275A	KHDC1L	NM_001126063	Short Variants	Substitution/Indel	chr6	73933500	73933500	c.358G>A	p.V120I	0.060	-	-	-	-	-	-	-	-	-
A137275A	KIAA1549L	NM_012194	Short Variants	Substitution/Indel	chr11	33573696	33573696	c.2873A>C	p.K958T	0.114	-	-	-	-	-	-	-	-	-
A137275A	KIF13A	NM_001105566	Short Variants	Substitution/Indel	chr6	17837153	17837153	c.1111C>T	p.R371W	0.162	-	-	-	-	-	-	-	-	-
A137275A	KLC2	NM_001134774	Short Variants	Substitution/Indel	chr11	66033169	66033169	c.1147C>T	p.R383W	0.137	-	-	-	-	-	-	-	-	-
A137275A	KRT31	NM_002277	Short Variants	Substitution/Indel	chr17	39550276	39550276	c.1243G>A	p.V415M	0.149	-	-	-	-	-	-	-	-	-
A137275A	KSR1	NM_014238	Copy Number change	Gene Amplification	chr17	25904550	25949018	Amplification	-	-	6	-	-	-	-	-	-	-	-
A137275A	LAMP1	NM_005561	Copy Number change	Gene Amplification	chr13	113951788	113976786	Amplification	-	-	7	-	-	-	-	-	-	-	-
A137275A	LASP1	NM_006148	Copy Number change	Gene Amplification	chr17	37026416	37075064	Amplification	-	-	6	-	-	-	-	-	-	-	-
A137275A	LGALS9	NM_009587	Copy Number change	Gene Amplification	chr17	25958251	25976054	Amplification	-	-	6	-	-	-	-	-	-	-	-
A137275A	LINC00452	NM_001278674	Copy Number change	Gene Amplification	chr13	114618839	114624098	Amplification	-	-	7	-	-	-	-	-	-	-	-
A137275A	LRCH3	NM_032773	Short Variants	Substitution/Indel	chr3	197593039	197593039	c.1822C>T	p.R608C	0.094	-	-	-	-	-	-	-	-	-
A137275A	LRIF1	NM_018372	Short Variants	Substitution/Indel	chr1	111494194	111494194	c.1312G>C	p.A438P	0.058	-	-	-	-	-	-	-	-	-
A137275A	LRRC3C	NM_001195545	Copy Number change	Gene Amplification	chr17	38092041	38101006	Amplification	-	-	105	-	-	-	-	-	-	-	-
A137275A	LRRTM3	NM_178011	Short Variants	Substitution/Indel	chr10	68857471	68857471	c.1663G>A	p.E555K	0.089	-	-	-	-	-	-	-	-	-
A137275A	LYRM9	NM_001076680	Copy Number change	Gene Amplification	chr17	26206447	26209777	Amplification	-	-	6	-	-	-	-	-	-	-	-
A137275A	MATN4	WFDC11(NM_147197);MATN4(NM_003833)	Rearrangement	Fusion/Rearrangement	-	-	-	-	-	0.117403	-	WFDC11	NM_147197	exon1	chr20:44296027	MATN4	NM_003833	exon8-11	chr20:43927061
A137275A	MCF2L	NM_024979	Copy Number change	Gene Amplification	chr13	113622712	113751281	Amplification	-	-	7	-	-	-	-	-	-	-	-
A137275A	MDN1	NM_014611	Short Variants	Substitution/Indel	chr6	90428123	90428123	c.6545A>G	p.Q2182R	0.114	-	-	-	-	-	-	-	-	-
A137275A	METTL14	NM_020961	Short Variants	Substitution/Indel	chr4	119609140	119609140	c.129A>C	p.E43D	0.131	-	-	-	-	-	-	-	-	-
A137275A	MIEN1	NM_032339	Copy Number change	Gene Amplification	chr17	37885714	37886764	Amplification	-	-	105	-	-	-	-	-	-	-	-
A137275A	MLLT6	NM_005937	Copy Number change	Gene Amplification	chr17	36861879	36881890	Amplification	-	-	6	-	-	-	-	-	-	-	-
A137275A	MRPL45	NM_001278279	Copy Number change	Gene Amplification	chr17	36453122	36478495	Amplification	-	-	6	-	-	-	-	-	-	-	-
A137275A	MYL1	NM_079420	Short Variants	Substitution/Indel	chr2	211179636	211179636	c.131A>C	p.K44T	0.112	-	-	-	-	-	-	-	-	-
A137275A	MYO18B	NM_001318245	Short Variants	Substitution/Indel	chr22	26165319	26165319	c.1436G>A	p.R479Q	0.078	-	-	-	-	-	-	-	-	-
A137275A	NAALAD2	NM_001300930	Short Variants	Substitution/Indel	chr11	89868754	89868754	c.110C>T	p.T37M	0.156	-	-	-	-	-	-	-	-	-
A137275A	NALCN	NM_052867	Short Variants	Substitution/Indel	chr13	101735161	101735161	c.3764A>T	p.E1255V	0.099	-	-	-	-	-	-	-	-	-
A137275A	NCKAP5L	NM_001037806	Short Variants	Substitution/Indel	chr12	50187195	50187195	c.3280C>T	p.R1094W	0.150	-	-	-	-	-	-	-	-	-
A137275A	NDST1	NM_001301063	Short Variants	Substitution/Indel	chr5	149932817	149932817	c.2401G>A	p.E801K	0.109	-	-	-	-	-	-	-	-	-
A137275A	NEUROD2	NM_006160	Copy Number change	Gene Amplification	chr17	37761621	37763932	Amplification	-	-	44	-	-	-	-	-	-	-	-
A137275A	NME8	NM_016616	Short Variants	Substitution/Indel	chr7	37927877	37927877	c.1248-2A>C	-	0.118	-	-	-	-	-	-	-	-	-
A137275A	NOS2	NM_000625	Copy Number change	Gene Amplification	chr17	26084265	26125840	Amplification	-	-	6	-	-	-	-	-	-	-	-
A137275A	OCRL	NM_000276	Short Variants	Substitution/Indel	chrX	128691328	128691328	c.265G>C	p.D89H	0.360	-	-	-	-	-	-	-	-	-
A137275A	OPRM1	NM_000914	Short Variants	Substitution/Indel	chr6	154412222	154412222	c.779G>A	p.R260H	0.192	-	-	-	-	-	-	-	-	-
A137275A	OR10A4	NM_207186	Short Variants	Substitution/Indel	chr11	6898585	6898585	c.707A>C	p.H236P	0.137	-	-	-	-	-	-	-	-	-
A137275A	OR13C9	NM_001001956	Short Variants	Substitution/Indel	chr9	107379554	107379554	c.932C>T	p.P311L	0.122	-	-	-	-	-	-	-	-	-
A137275A	OR8K5	NM_001004058	Short Variants	Truncation	chr11	55927529	55927529	c.265C>T	p.R89*	0.144	-	-	-	-	-	-	-	-	-
A137275A	ORMDL3	NM_001320803	Copy Number change	Gene Amplification	chr17	38078750	38084126	Amplification	-	-	105	-	-	-	-	-	-	-	-
A137275A	PBXIP1	NM_001317734	Short Variants	Substitution/Indel	chr1	154920704	154920704	c.461G>T	p.G154V	0.117	-	-	-	-	-	-	-	-	-
A137275A	PCDH8	NM_002590	Short Variants	Substitution/Indel	chr13	53420633	53420633	c.1939G>C	p.G647R	0.139	-	-	-	-	-	-	-	-	-
A137275A	PCGF2	NM_007144	Copy Number change	Gene Amplification	chr17	36892323	36896739	Amplification	-	-	6	-	-	-	-	-	-	-	-
A137275A	PCID2	NM_001320659	Copy Number change	Gene Amplification	chr13	113832496	113863276	Amplification	-	-	7	-	-	-	-	-	-	-	-
A137275A	PDZD7	NM_001195263	Short Variants	Substitution/Indel	chr10	102782005	102782005	c.680G>A	p.R227H	0.330	-	-	-	-	-	-	-	-	-
A137275A	PGAP3	NM_033419	Copy Number change	Gene Amplification	chr17	37829027	37844958	Amplification	-	-	105	-	-	-	-	-	-	-	-
A137275A	PHGDH	NM_006623	Copy Number change	Gene Amplification	chr1	120254594	120286706	Amplification	-	-	7	-	-	-	-	-	-	-	-
A137275A	PIP4K2B	NM_003559	Copy Number change	Gene Amplification	chr17	36925954	36955825	Amplification	-	-	6	-	-	-	-	-	-	-	-
A137275A	PNMT	NM_002686	Copy Number change	Gene Amplification	chr17	37824709	37826663	Amplification	-	-	105	-	-	-	-	-	-	-	-
A137275A	PPP1R13B	NM_015316	Short Variants	Truncation	chr14	104224068	104224068	c.375del	p.E125Dfs*35	0.131	-	-	-	-	-	-	-	-	-
A137275A	PPP1R1B	NM_032192	Copy Number change	Gene Amplification	chr17	37783625	37792153	Amplification	-	-	44	-	-	-	-	-	-	-	-
A137275A	PRMT1	NM_001207042	Short Variants	Truncation	chr19	50189870	50189870	c.665dup	p.Y223Vfs*77	0.118	-	-	-	-	-	-	-	-	-
A137275A	PROZ	NM_001256134	Copy Number change	Gene Amplification	chr13	113812949	113826463	Amplification	-	-	7	-	-	-	-	-	-	-	-
A137275A	PSMB3	NM_002795	Copy Number change	Gene Amplification	chr17	36909021	36920455	Amplification	-	-	6	-	-	-	-	-	-	-	-
A137275A	PSMD2	NM_001278708	Short Variants	Substitution/Indel	chr3	184025278	184025278	c.1778A>G	p.Y593C	0.147	-	-	-	-	-	-	-	-	-
A137275A	PSMD3	NM_002809	Copy Number change	Gene Amplification	chr17	38137240	38153855	Amplification	-	-	105	-	-	-	-	-	-	-	-
A137275A	PTCHD4	NM_001013732	Short Variants	Substitution/Indel	chr6	47847267	47847267	c.1313C>T	p.T438M	0.120	-	-	-	-	-	-	-	-	-
A137275A	PTPN13	NM_006264	Short Variants	Truncation	chr4	87622897	87622897	c.1138C>T	p.R380*	0.113	-	-	-	-	-	-	-	-	-
A137275A	PTPN14	NM_005401	Short Variants	Truncation	chr1	214531319	214531319	c.3510C>G	p.Y1170*	0.108	-	-	-	-	-	-	-	-	-
A137275A	RASA3	NM_007368	Copy Number change	Gene Amplification	chr13	114748735	114897989	Amplification	-	-	7	-	-	-	-	-	-	-	-
A137275A	RELN	NM_005045	Short Variants	Substitution/Indel	chr7	103202058	103202058	c.5450G>T	p.W1817L	0.145	-	-	-	-	-	-	-	-	-
A137275A	RGAG1	NM_020769	Short Variants	Substitution/Indel	chrX	109697269	109697269	c.3424G>A	p.G1142R	0.125	-	-	-	-	-	-	-	-	-
A137275A	RGS3	NM_144488	Copy Number change	Gene Amplification	chr9	116222421	116359260	Amplification	-	-	8	-	-	-	-	-	-	-	-
A137275A	ROBO1	NM_001145845	Short Variants	Substitution/Indel	chr3	78663842	78663842	c.4091T>A	p.L1364Q	0.119	-	-	-	-	-	-	-	-	-
A137275A	ROCK2	NM_004850	Short Variants	Substitution/Indel	chr2	11362292	11362292	c.1016G>A	p.R339Q	0.144	-	-	-	-	-	-	-	-	-
A137275A	RPL23	NM_000978	Copy Number change	Gene Amplification	chr17	37006365	37010017	Amplification	-	-	6	-	-	-	-	-	-	-	-
A137275A	RSPH6A	NM_030785	Short Variants	Substitution/Indel	chr19	46313884	46313884	c.865G>A	p.E289K	0.133	-	-	-	-	-	-	-	-	-
A137275A	SALL1	NM_001127892	Short Variants	Substitution/Indel	chr16	51174442	51174442	c.1400C>A	p.P467Q	0.108	-	-	-	-	-	-	-	-	-
A137275A	SDS	NM_006843	Short Variants	Substitution/Indel	chr12	113836929	113836929	c.181G>A	p.V61I	0.107	-	-	-	-	-	-	-	-	-
A137275A	SEC16B	NM_033127	Short Variants	Substitution/Indel	chr1	177929479	177929479	c.996T>G	p.I332M	0.084	-	-	-	-	-	-	-	-	-
A137275A	SEMA4F	NM_004263	Short Variants	Substitution/Indel	chr2	74900583	74900583	c.551-1G>T	-	0.122	-	-	-	-	-	-	-	-	-
A137275A	SLC24A2	NM_001193288	Short Variants	Substitution/Indel	chr9	19550212	19550212	c.1351C>T	p.R451C	0.182	-	-	-	-	-	-	-	-	-
A137275A	SLC44A2	NM_001145056	Short Variants	Substitution/Indel	chr19	10736928	10736928	c.32-1G>A	-	0.123	-	-	-	-	-	-	-	-	-
A137275A	SOCS7	NM_014598	Copy Number change	Gene Amplification	chr17	36508082	36552280	Amplification	-	-	6	-	-	-	-	-	-	-	-
A137275A	SPARC	NM_001309443	Short Variants	Substitution/Indel	chr5	151043660	151043660	c.868G>A	p.G290S	0.077	-	-	-	-	-	-	-	-	-
A137275A	SPTAN1	NM_001130438	Short Variants	Substitution/Indel	chr9	131370550	131370550	c.4486G>A	p.V1496I	0.089	-	-	-	-	-	-	-	-	-
A137275A	SRCIN1	NM_025248	Copy Number change	Gene Amplification	chr17	36689419	36762007	Amplification	-	-	6	-	-	-	-	-	-	-	-
A137275A	ST6GAL2	NM_001142351	Short Variants	Substitution/Indel	chr2	107460328	107460328	c.106G>A	p.A36T	0.093	-	-	-	-	-	-	-	-	-
A137275A	STAB1	NM_015136	Short Variants	Substitution/Indel	chr3	52555941	52555941	c.6245A>G	p.Y2082C	0.165	-	-	-	-	-	-	-	-	-
A137275A	STAC2	NM_198993	Copy Number change	Gene Amplification	chr17	37368536	37381770	Amplification	-	-	4	-	-	-	-	-	-	-	-
A137275A	STARD3	NM_006804	Copy Number change	Gene Amplification	chr17	37809774	37819168	Amplification	-	-	105	-	-	-	-	-	-	-	-
A137275A	STARD3	NM_006804	Long Indel	Substitution/Indel	chr17	37813500	37815527	c.297+162_702+168inv	exon4_exon8inv	0.21	-	-	-	-	-	-	-	-	-
A137275A	STARD3	STARD3(NM_006804);ZPBP2(NM_198844)	Rearrangement	Fusion/Rearrangement	-	-	-	-	-	0.00182448	-	STARD3	NM_006804	exon12-15	chr17:37817058	ZPBP2	NM_198844	exon2-7	chr17:38024813
A137275A	STK31	NM_001260504	Short Variants	Substitution/Indel	chr7	23827596	23827596	c.2419-3T>C	-	0.100	-	-	-	-	-	-	-	-	-
A137275A	STMN2	NM_001199214	Short Variants	Substitution/Indel	chr8	80549031	80549031	c.20-6T>A	-	0.184	-	-	-	-	-	-	-	-	-
A137275A	SUMF1	NM_001164674	Short Variants	Substitution/Indel	chr3	4403849	4403849	c.1029C>A	p.D343E	0.132	-	-	-	-	-	-	-	-	-
A137275A	SUN1	NM_001171944	Copy Number change	Gene Amplification	chr7	857055	912969	Amplification	-	-	7	-	-	-	-	-	-	-	-
A137275A	SYNE1	NM_033071	Short Variants	Substitution/Indel	chr6	152466701	152466701	c.24764-11T>C	-	0.091	-	-	-	-	-	-	-	-	-
A137275A	TANC2	NM_025185	Short Variants	Substitution/Indel	chr17	61466802	61466802	c.2726C>A	p.A909D	0.104	-	-	-	-	-	-	-	-	-
A137275A	TCAP	NM_003673	Copy Number change	Gene Amplification	chr17	37821607	37822405	Amplification	-	-	105	-	-	-	-	-	-	-	-
A137275A	TEK	NM_000459	Short Variants	Substitution/Indel	chr9	27206761	27206761	c.2546G>A	p.R849Q	0.068	-	-	-	-	-	-	-	-	-
A137275A	TENM1	NM_001163278	Short Variants	Substitution/Indel	chrX	124029968	124029968	c.340G>T	p.A114S	0.109	-	-	-	-	-	-	-	-	-
A137275A	TEX13B	NM_031273	Short Variants	Substitution/Indel	chrX	107224949	107224949	c.409G>T	p.A137S	0.105	-	-	-	-	-	-	-	-	-
A137275A	TFDP1	NM_007111	Copy Number change	Gene Amplification	chr13	114240098	114294684	Amplification	-	-	7	-	-	-	-	-	-	-	-
A137275A	TLR2	NM_001318787	Short Variants	Substitution/Indel	chr4	154625803	154625803	c.1744G>A	p.V582M	0.168	-	-	-	-	-	-	-	-	-
A137275A	TMCO3	NM_001349743	Copy Number change	Gene Amplification	chr13	114149878	114203923	Amplification	-	-	7	-	-	-	-	-	-	-	-
A137275A	TMEM255B	NM_001348663	Copy Number change	Gene Amplification	chr13	114462205	114514912	Amplification	-	-	7	-	-	-	-	-	-	-	-
A137275A	TNKS	NM_003747	Short Variants	Substitution/Indel	chr8	9620714	9620714	c.3332T>A	p.L1111H	0.138	-	-	-	-	-	-	-	-	-
A137275A	TP53	NM_000546	Short Variants	Truncation	chr17	7578484	7578484	c.445dup	p.S149Ffs*32	0.316	-	-	-	-	-	-	-	-	-
A137275A	TRPM2	NM_001320350	Short Variants	Substitution/Indel	chr21	45811473	45811473	c.1759C>T	p.R587W	0.131	-	-	-	-	-	-	-	-	-
A137275A	TRPS1	NM_001282902	Short Variants	Substitution/Indel	chr8	116616340	116616340	c.1829C>T	p.A610V	0.104	-	-	-	-	-	-	-	-	-
A137275A	TSC2	NM_000548	Copy Number change	Gene Amplification	chr16	2097884	2138799	Amplification	-	-	6	-	-	-	-	-	-	-	-
A137275A	TSPAN10	NM_001290212	Short Variants	Substitution/Indel	chr17	79609404	79609404	c.80G>A	p.R27H	0.178	-	-	-	-	-	-	-	-	-
A137275A	TSSC1	NM_003310	Short Variants	Substitution/Indel	chr2	3358395	3358395	c.52T>G	p.L18V	0.103	-	-	-	-	-	-	-	-	-
A137275A	TTN	NM_001256850	Short Variants	Substitution/Indel	chr2	179434376	179434376	c.71560G>A	p.V23854I	0.120	-	-	-	-	-	-	-	-	-
A137275A	UBE2L3	NM_001256355	Copy Number change	Gene Amplification	chr22	21921898	21976001	Amplification	-	-	8	-	-	-	-	-	-	-	-
A137275A	URGCP	NM_001077663	Short Variants	Substitution/Indel	chr7	43917210	43917210	c.1852C>T	p.R618W	0.107	-	-	-	-	-	-	-	-	-
A137275A	UTS2B	NM_198152	Short Variants	Substitution/Indel	chr3	190993137	190993137	c.241-3C>G	-	0.173	-	-	-	-	-	-	-	-	-
A137275A	VIP	NM_003381	Short Variants	Substitution/Indel	chr6	153077399	153077399	c.466A>G	p.S156G	0.139	-	-	-	-	-	-	-	-	-
A137275A	VPS13B	NM_017890	Short Variants	Substitution/Indel	chr8	100588020	100588020	c.5151+8C>G	-	0.166	-	-	-	-	-	-	-	-	-
A137275A	VWF	NM_000552	Short Variants	Substitution/Indel	chr12	6173550	6173550	c.1294T>C	p.C432R	0.129	-	-	-	-	-	-	-	-	-
A137275A	ZBTB8B	NM_001145720	Short Variants	Substitution/Indel	chr1	32950777	32950777	c.1246C>T	p.R416W	0.158	-	-	-	-	-	-	-	-	-
A137275A	ZFP64	NM_018197	Short Variants	Substitution/Indel	chr20	50781304	50781304	c.449-9_449-8insC	-	0.059	-	-	-	-	-	-	-	-	-
A137275A	ZNF197	NM_001323293	Short Variants	Substitution/Indel	chr3	44685537	44685537	c.2915A>G	p.N972S	0.105	-	-	-	-	-	-	-	-	-
A137275A	ZNF417	NM_001297734	Short Variants	Substitution/Indel	chr19	58420594	58420594	c.1049C>T	p.A350V	0.092	-	-	-	-	-	-	-	-	-
A137275A	ZNF569	NM_152484	Short Variants	Substitution/Indel	chr19	37917195	37917195	c.101G>A	p.R34Q	0.136	-	-	-	-	-	-	-	-	-
A137275A	ZNF697	NM_001080470	Copy Number change	Gene Amplification	chr1	120165212	120168808	Amplification	-	-	7	-	-	-	-	-	-	-	-
A137275A	ZNF728	NM_001267716	Short Variants	Substitution/Indel	chr19	23158988	23158988	c.1151C>T	p.T384I	0.138	-	-	-	-	-	-	-	-	-
A137275A	ZNF766	NM_001010851	Short Variants	Substitution/Indel	chr19	52793385	52793385	c.341T>A	p.F114Y	0.140	-	-	-	-	-	-	-	-	-
A137275A	ZNF793	NM_001013659	Short Variants	Substitution/Indel	chr19	38028228	38028228	c.668C>A	p.T223K	0.083	-	-	-	-	-	-	-	-	-
A137275A	ZNF879	NM_001136116	Short Variants	Substitution/Indel	chr5	178460363	178460363	c.1414A>G	p.N472D	0.180	-	-	-	-	-	-	-	-	-
A137275A	ZP4	NM_021186	Short Variants	Substitution/Indel	chr1	238053757	238053757	c.175+4A>C	-	0.101	-	-	-	-	-	-	-	-	-
A137275A	ZPBP2	NM_198844	Copy Number change	Gene Amplification	chr17	38024573	38033118	Amplification	-	-	105	-	-	-	-	-	-	-	-
A137733A	ADGRV1	NM_032119	Short Variants	Truncation	chr5	89949070	89949070	c.3679C>T	p.Q1227*	0.164	-	-	-	-	-	-	-	-	-
A137733A	ANKH	NM_054027	Short Variants	Substitution/Indel	chr5	14713699	14713699	c.1219C>T	p.R407W	0.186	-	-	-	-	-	-	-	-	-
A137733A	APC	NM_000038	Short Variants	Truncation	chr5	112175212	112175216	c.3927_3931del	p.E1309Dfs*4	0.137	-	-	-	-	-	-	-	-	-
A137733A	APC	NM_000038	Short Variants	Truncation	chr5	112173926	112173926	c.2635C>T	p.Q879*	0.163	-	-	-	-	-	-	-	-	-
A137733A	ASIC5	NM_017419	Short Variants	Substitution/Indel	chr4	156784712	156784712	c.235C>A	p.Q79K	0.152	-	-	-	-	-	-	-	-	-
A137733A	ASXL3	NM_030632	Short Variants	Substitution/Indel	chr18	31326159	31326159	c.6347C>T	p.A2116V	0.217	-	-	-	-	-	-	-	-	-
A137733A	BAIAP2	NM_017451	Copy Number change	Gene Amplification	chr17	79009021	79090137	Amplification	-	-	7	-	-	-	-	-	-	-	-
A137733A	BTBD2	NM_017797	Short Variants	Substitution/Indel	chr19	1990013	1990015	c.976_978del	p.E326del	0.110	-	-	-	-	-	-	-	-	-
A137733A	C2orf81	NM_001145054	Short Variants	Substitution/Indel	chr2	74642105	74642105	c.1118G>A	p.R373H	0.148	-	-	-	-	-	-	-	-	-
A137733A	CACHD1	NM_001293274	Short Variants	Substitution/Indel	chr1	65130217	65130217	c.1243G>A	p.V415I	0.179	-	-	-	-	-	-	-	-	-
A137733A	CDH13	NM_001220488	Short Variants	Substitution/Indel	chr16	83704443	83704443	c.1291A>G	p.T431A	0.142	-	-	-	-	-	-	-	-	-
A137733A	CGB1	NM_033377	Copy Number change	Gene Amplification	chr19	49538831	49539995	Amplification	-	-	7	-	-	-	-	-	-	-	-
A137733A	CGB2	NM_033378	Copy Number change	Gene Amplification	chr19	49535320	49536501	Amplification	-	-	7	-	-	-	-	-	-	-	-
A137733A	CGB5	NM_033043	Copy Number change	Gene Amplification	chr19	49547414	49548574	Amplification	-	-	7	-	-	-	-	-	-	-	-
A137733A	CGB7	NM_033142	Copy Number change	Gene Amplification	chr19	49557524	49561584	Amplification	-	-	7	-	-	-	-	-	-	-	-
A137733A	CGB8	NM_033183	Copy Number change	Gene Amplification	chr19	49550888	49552048	Amplification	-	-	7	-	-	-	-	-	-	-	-
A137733A	CHD7	NM_017780	Short Variants	Substitution/Indel	chr8	61748841	61748841	c.3988C>T	p.R1330W	0.068	-	-	-	-	-	-	-	-	-
A137733A	CHMP6	NM_024591	Copy Number change	Gene Amplification	chr17	78958070	78972985	Amplification	-	-	7	-	-	-	-	-	-	-	-
A137733A	CNTFR	NM_001207011	Short Variants	Substitution/Indel	chr9	34552282	34552282	c.995C>T	p.T332M	0.221	-	-	-	-	-	-	-	-	-
A137733A	COPB2	NM_004766	Short Variants	Substitution/Indel	chr3	139090658	139090658	c.1112G>A	p.G371D	0.189	-	-	-	-	-	-	-	-	-
A137733A	CORO7	NM_001201472	Short Variants	Substitution/Indel	chr16	4414805	4414805	c.961G>A	p.V321M	0.161	-	-	-	-	-	-	-	-	-
A137733A	CTSD	NM_001909	Short Variants	Substitution/Indel	chr11	1780799	1780799	c.299C>T	p.S100F	0.145	-	-	-	-	-	-	-	-	-
A137733A	DDX60	NM_017631	Short Variants	Substitution/Indel	chr4	169138172	169138172	c.5051G>A	p.R1684H	0.129	-	-	-	-	-	-	-	-	-
A137733A	DHX15	NM_001358	Short Variants	Truncation	chr4	24578249	24578249	c.124C>T	p.R42*	0.130	-	-	-	-	-	-	-	-	-
A137733A	DOT1L	NM_032482	Copy Number change	Gene Amplification	chr19	2164133	2229857	Amplification	-	-	8	-	-	-	-	-	-	-	-
A137733A	DUOX2	NM_014080	Short Variants	Substitution/Indel	chr15	45401722	45401722	c.1234G>A	p.D412N	0.094	-	-	-	-	-	-	-	-	-
A137733A	EPHA2	NM_004431	Copy Number change	Gene Amplification	chr1	16428353	16502487	Amplification	-	-	7	-	-	-	-	-	-	-	-
A137733A	FAM222B	NM_001077498	Short Variants	Substitution/Indel	chr17	27086324	27086324	c.653G>A	p.G218D	0.159	-	-	-	-	-	-	-	-	-
A137733A	FAT4	NM_024582	Short Variants	Substitution/Indel	chr4	126328090	126328090	c.5363G>A	p.R1788H	0.146	-	-	-	-	-	-	-	-	-
A137733A	FBXW7	NM_033632	Short Variants	Truncation	chr4	153247270	153247270	c.1531_1532insT	p.G511Vfs*6	0.146	-	-	-	-	-	-	-	-	-
A137733A	FBXW7	NM_033632	Short Variants	Truncation	chr4	153332769	153332769	c.185_186dup	p.E63*	0.140	-	-	-	-	-	-	-	-	-
A137733A	FNIP1	NM_001008738	Short Variants	Substitution/Indel	chr5	131007735	131007735	c.2318C>A	p.T773N	0.131	-	-	-	-	-	-	-	-	-
A137733A	GAL	NM_015973	Short Variants	Substitution/Indel	chr11	68452459	68452459	c.68G>A	p.G23E	0.157	-	-	-	-	-	-	-	-	-
A137733A	GDPD4	NM_182833	Short Variants	Substitution/Indel	chr11	76996145	76996145	c.38A>T	p.Y13F	0.137	-	-	-	-	-	-	-	-	-
A137733A	GH1	NM_000515	Short Variants	Substitution/Indel	chr17	61996121	61996121	c.10+6C>T	-	0.146	-	-	-	-	-	-	-	-	-
A137733A	GPR179	NM_001004334	Short Variants	Substitution/Indel	chr17	36486212	36486212	c.3240G>T	p.Q1080H	0.124	-	-	-	-	-	-	-	-	-
A137733A	HAP1	NM_001079870	Short Variants	Substitution/Indel	chr17	39887994	39887994	c.922A>G	p.I308V	0.113	-	-	-	-	-	-	-	-	-
A137733A	IFNA2	NM_000605	Short Variants	Substitution/Indel	chr9	21384935	21384935	c.394C>A	p.P132T	0.217	-	-	-	-	-	-	-	-	-
A137733A	IGDCC3	NM_004884	Short Variants	Substitution/Indel	chr15	65624394	65624394	c.1033A>G	p.T345A	0.163	-	-	-	-	-	-	-	-	-
A137733A	IGFN1	NM_001164586	Short Variants	Substitution/Indel	chr1	201176897	201176897	c.2876T>C	p.L959S	0.173	-	-	-	-	-	-	-	-	-
A137733A	IL1RAPL1	NM_014271	Short Variants	Substitution/Indel	chrX	29973524	29973524	c.1678C>T	p.P560S	0.218	-	-	-	-	-	-	-	-	-
A137733A	KRAS	NM_004985	Short Variants	Substitution/Indel	chr12	25398284	25398284	c.35G>A	p.G12D	0.165	-	-	-	-	-	-	-	-	-
A137733A	KRT73	NM_175068	Short Variants	Substitution/Indel	chr12	53012001	53012001	c.308G>A	p.G103D	0.143	-	-	-	-	-	-	-	-	-
A137733A	LAMB4	NM_001318046	Short Variants	Substitution/Indel	chr7	107743597	107743597	c.1072G>A	p.V358M	0.131	-	-	-	-	-	-	-	-	-
A137733A	LHB	NM_000894	Copy Number change	Gene Amplification	chr19	49519265	49520370	Amplification	-	-	5	-	-	-	-	-	-	-	-
A137733A	LRP1B	NM_018557	Short Variants	Substitution/Indel	chr2	141625325	141625325	c.4413T>A	p.H1471Q	0.109	-	-	-	-	-	-	-	-	-
A137733A	MMP21	NM_147191	Short Variants	Substitution/Indel	chr10	127462814	127462814	c.283G>T	p.A95S	0.152	-	-	-	-	-	-	-	-	-
A137733A	MUL1	NM_024544	Short Variants	Substitution/Indel	chr1	20829808	20829808	c.121-7_121-6insT	-	0.152	-	-	-	-	-	-	-	-	-
A137733A	MYO3A	NM_017433	Short Variants	Substitution/Indel	chr10	26465783	26465783	c.4438+9C>A	-	0.200	-	-	-	-	-	-	-	-	-
A137733A	MYO9A	NM_006901	Short Variants	Substitution/Indel	chr15	72193574	72193574	c.3108G>T	p.R1036S	0.108	-	-	-	-	-	-	-	-	-
A137733A	NLRP13	NM_001321057	Short Variants	Substitution/Indel	chr19	56419314	56419314	c.2291C>T	p.S764L	0.114	-	-	-	-	-	-	-	-	-
A137733A	NTSR1	NM_002531	Short Variants	Substitution/Indel	chr20	61340984	61340984	c.425G>A	p.R142H	0.237	-	-	-	-	-	-	-	-	-
A137733A	OTOGL	NM_173591	Short Variants	Substitution/Indel	chr12	80722458	80722458	c.4186T>A	p.L1396M	0.114	-	-	-	-	-	-	-	-	-
A137733A	PCDH10	NM_020815	Short Variants	Substitution/Indel	chr4	134071504	134071504	c.209C>T	p.T70I	0.188	-	-	-	-	-	-	-	-	-
A137733A	PKD1	NM_000296	Short Variants	Substitution/Indel	chr16	2165395	2165395	c.2081C>T	p.P694L	0.228	-	-	-	-	-	-	-	-	-
A137733A	PLXNB2	NM_012401	Short Variants	Substitution/Indel	chr22	50727490	50727490	c.1150G>A	p.V384M	0.098	-	-	-	-	-	-	-	-	-
A137733A	PPP1R3A	NM_002711	Short Variants	Truncation	chr7	113519691	113519691	c.1456C>T	p.R486*	0.158	-	-	-	-	-	-	-	-	-
A137733A	PPP3CA	NM_000944	Short Variants	Substitution/Indel	chr4	102020821	102020821	c.443G>A	p.R148H	0.144	-	-	-	-	-	-	-	-	-
A137733A	RHBDD3	NM_001329536	Short Variants	Substitution/Indel	chr22	29661536	29661536	c.80C>T	p.T27I	0.109	-	-	-	-	-	-	-	-	-
A137733A	RPTOR	NM_020761	Copy Number change	Gene Amplification	chr17	78498340	78938200	Amplification	-	-	7	-	-	-	-	-	-	-	-
A137733A	SCN1A	NM_001165963	Short Variants	Substitution/Indel	chr2	166872245	166872245	c.3430-8A>C	-	0.132	-	-	-	-	-	-	-	-	-
A137733A	SEMA3E	NM_001178129	Short Variants	Substitution/Indel	chr7	83016364	83016364	c.1490G>A	p.R497H	0.151	-	-	-	-	-	-	-	-	-
A137733A	SIPA1L2	NM_020808	Short Variants	Truncation	chr1	232568018	232568018	c.4231G>T	p.E1411*	0.157	-	-	-	-	-	-	-	-	-
A137733A	SLC9A3R2	NM_001130012	Short Variants	Substitution/Indel	chr16	2079640	2079640	c.271G>A	p.E91K	0.171	-	-	-	-	-	-	-	-	-
A137733A	SLCO1B3	NM_019844	Short Variants	Substitution/Indel	chr12	21032508	21032508	c.1274A>G	p.Y425C	0.135	-	-	-	-	-	-	-	-	-
A137733A	SMARCE1	NM_003079	Short Variants	Substitution/Indel	chr17	38802052	38802052	c.3G>A	-	0.186	-	-	-	-	-	-	-	-	-
A137733A	SRRM4	NM_194286	Short Variants	Substitution/Indel	chr12	119588818	119588818	c.1077-4G>T	-	0.223	-	-	-	-	-	-	-	-	-
A137733A	SRSF2	NM_003016	Short Variants	Substitution/Indel	chr17	74732390	74732395	c.514_519del	p.K172_S173del	0.135	-	-	-	-	-	-	-	-	-
A137733A	ST6GALNAC5	NM_030965	Short Variants	Substitution/Indel	chr1	77510060	77510060	c.433G>A	p.A145T	0.146	-	-	-	-	-	-	-	-	-
A137733A	SUN1	NM_001130965	Short Variants	Substitution/Indel	chr7	881707	881707	c.391C>T	p.R131W	0.160	-	-	-	-	-	-	-	-	-
A137733A	TP53	NM_000546	Short Variants	Truncation	chr17	7579479	7579479	c.208del	p.A70Lfs*53	0.165	-	-	-	-	-	-	-	-	-
A137733A	TP53BP1	NM_001141979	Short Variants	Truncation	chr15	43712647	43712647	c.4537C>T	p.R1513*	0.143	-	-	-	-	-	-	-	-	-
A137733A	TRPM5	NM_014555	Short Variants	Substitution/Indel	chr11	2436641	2436641	c.1189C>T	p.R397C	0.132	-	-	-	-	-	-	-	-	-
A137733A	TSC2	NM_000548	Copy Number change	Gene Amplification	chr16	2097884	2138799	Amplification	-	-	6	-	-	-	-	-	-	-	-
A137733A	TTN	NM_133379	Short Variants	Substitution/Indel	chr2	179616619	179616619	c.10508A>C	p.K3503T	0.093	-	-	-	-	-	-	-	-	-
A137733A	USP21	NM_001014443	Short Variants	Substitution/Indel	chr1	161130864	161130864	c.434G>A	p.R145Q	0.154	-	-	-	-	-	-	-	-	-
A137733A	VWCE	NM_152718	Short Variants	Substitution/Indel	chr11	61026395	61026395	c.2620C>T	p.R874C	0.149	-	-	-	-	-	-	-	-	-
A137733A	WDR70	NM_018034	Short Variants	Substitution/Indel	chr5	37516680	37516680	c.905G>T	p.C302F	0.204	-	-	-	-	-	-	-	-	-
A137733A	WNT7A	NM_004625	Short Variants	Substitution/Indel	chr3	13860467	13860467	c.1024C>T	p.R342C	0.194	-	-	-	-	-	-	-	-	-
A137733A	ZNF268	NM_001165881	Short Variants	Substitution/Indel	chr12	133780460	133780460	c.2188G>A	p.G730R	0.142	-	-	-	-	-	-	-	-	-
A838576A	ABCE1	NM_002940	Short Variants	Substitution/Indel	chr4	146044375	146044377	c.1385_1387del	p.L462del	0.124	-	-	-	-	-	-	-	-	-
A838576A	ACSF2	NM_001288968	Short Variants	Substitution/Indel	chr17	48538583	48538592	c.400-20_400-11del	-	0.070	-	-	-	-	-	-	-	-	-
A838576A	ACSM4	NM_001080454	Short Variants	Substitution/Indel	chr12	7469872	7469872	c.760G>A	p.G254R	0.147	-	-	-	-	-	-	-	-	-
A838576A	ADAM19	NM_033274	Short Variants	Substitution/Indel	chr5	156932746	156932746	c.1061C>T	p.T354I	0.210	-	-	-	-	-	-	-	-	-
A838576A	ADAMTS12	NM_030955	Short Variants	Substitution/Indel	chr5	33576893	33576893	c.3238T>C	p.Y1080H	0.191	-	-	-	-	-	-	-	-	-
A838576A	ADCY4	NM_001198568	Short Variants	Substitution/Indel	chr14	24798668	24798668	c.1289A>T	p.E430V	0.383	-	-	-	-	-	-	-	-	-
A838576A	AKAP3	NM_001278309	Copy Number change	Gene Amplification	chr12	4724862	4747374	Amplification	-	-	14	-	-	-	-	-	-	-	-
A838576A	AMER1	NM_152424	Short Variants	Truncation	chrX	63411751	63411751	c.1416T>G	p.Y472*	0.149	-	-	-	-	-	-	-	-	-
A838576A	ANK2	NM_001127493	Short Variants	Substitution/Indel	chr4	114290873	114290873	c.5240C>T	p.P1747L	0.123	-	-	-	-	-	-	-	-	-
A838576A	APC	NM_000038	Short Variants	Truncation	chr5	112175969	112175969	c.4682dup	p.D1562Gfs*5	0.217	-	-	-	-	-	-	-	-	-
A838576A	APOC4	NM_001646	Short Variants	Substitution/Indel	chr19	45448465	45448465	c.287T>A	p.L96H	0.129	-	-	-	-	-	-	-	-	-
A838576A	ARHGAP28	NM_001010000	Short Variants	Substitution/Indel	chr18	6870720	6870720	c.466T>G	p.Y156D	0.151	-	-	-	-	-	-	-	-	-
A838576A	ARHGAP6	NM_013427	Short Variants	Substitution/Indel	chrX	11187765	11187765	c.1669A>C	p.I557L	0.085	-	-	-	-	-	-	-	-	-
A838576A	ARHGDIA	NM_004309	Short Variants	Substitution/Indel	chr17	79827118	79827118	c.352-6C>T	-	0.301	-	-	-	-	-	-	-	-	-
A838576A	ARSE	NM_000047	Short Variants	Substitution/Indel	chrX	2867513	2867513	c.686G>T	p.W229L	0.276	-	-	-	-	-	-	-	-	-
A838576A	ARVCF	NM_001670	Short Variants	Substitution/Indel	chr22	19978236	19978236	c.82C>T	p.R28W	0.250	-	-	-	-	-	-	-	-	-
A838576A	ATMIN	NM_001300728	Short Variants	Substitution/Indel	chr16	81078294	81078294	c.1723G>A	p.V575M	0.172	-	-	-	-	-	-	-	-	-
A838576A	ATP8B1	NM_005603	Short Variants	Truncation	chr18	55319883	55319883	c.3094A>T	p.R1032*	0.077	-	-	-	-	-	-	-	-	-
A838576A	BAP1	NM_004656	Short Variants	Substitution/Indel	chr3	52440906	52440906	c.598G>A	p.E200K	0.220	-	-	-	-	-	-	-	-	-
A838576A	BCHE	NM_000055	Short Variants	Substitution/Indel	chr3	165547455	165547455	c.1367T>G	p.L456R	0.054	-	-	-	-	-	-	-	-	-
A838576A	BRPF1	NM_001003694	Short Variants	Substitution/Indel	chr3	9782465	9782465	c.1562T>G	p.L521R	0.065	-	-	-	-	-	-	-	-	-
A838576A	BRPF1	NM_001003694	Short Variants	Substitution/Indel	chr3	9783860	9783860	c.2001+5G>A	-	0.236	-	-	-	-	-	-	-	-	-
A838576A	C11orf57	NM_001082969	Short Variants	Truncation	chr11	111953288	111953288	c.482dup	p.Q162Afs*26	0.307	-	-	-	-	-	-	-	-	-
A838576A	C12orf4	NM_001304811	Copy Number change	Gene Amplification	chr12	4578549	4645391	Amplification	-	-	14	-	-	-	-	-	-	-	-
A838576A	CABIN1	NM_001199281	Short Variants	Substitution/Indel	chr22	24434849	24434849	c.150C>G	p.D50E	0.067	-	-	-	-	-	-	-	-	-
A838576A	CABIN1	NM_001199281	Short Variants	Truncation	chr22	24452767	24452767	c.1212dup	p.E405Rfs*24	0.125	-	-	-	-	-	-	-	-	-
A838576A	CACNA1B	NM_000718	Short Variants	Substitution/Indel	chr9	140772679	140772679	c.284+10C>T	-	0.089	-	-	-	-	-	-	-	-	-
A838576A	CACNB4	NM_000726	Short Variants	Substitution/Indel	chr2	152737446	152737446	c.268-10C>A	-	0.278	-	-	-	-	-	-	-	-	-
A838576A	CACNG5	NM_145811	Short Variants	Substitution/Indel	chr17	64881350	64881350	c.821C>A	p.P274H	0.150	-	-	-	-	-	-	-	-	-
A838576A	CAMTA2	NM_001171166	Short Variants	Substitution/Indel	chr17	4886263	4886263	c.209+8A>C	-	0.080	-	-	-	-	-	-	-	-	-
A838576A	CARHSP1	NM_014316	Long Indel	Substitution/Indel	chr16	8952223	8955143	c.-7-1951_265del	-	0.04	-	-	-	-	-	-	-	-	-
A838576A	CCDC168	NM_001146197	Short Variants	Substitution/Indel	chr13	103386324	103386324	c.16723C>T	p.P5575S	0.076	-	-	-	-	-	-	-	-	-
A838576A	CCDC168	NM_001146197	Short Variants	Substitution/Indel	chr13	103395994	103395994	c.7053A>C	p.Q2351H	0.054	-	-	-	-	-	-	-	-	-
A838576A	CCND2	NM_001759	Copy Number change	Gene Amplification	chr12	4362604	4409250	Amplification	-	-	14	-	-	-	-	-	-	-	-
A838576A	CELSR3	NM_001407	Short Variants	Substitution/Indel	chr3	48693202	48693202	c.4708G>A	p.V1570M	0.232	-	-	-	-	-	-	-	-	-
A838576A	CENPT	NM_025082	Short Variants	Substitution/Indel	chr16	67866121	67866121	c.289+10C>T	-	0.212	-	-	-	-	-	-	-	-	-
A838576A	CEPT1	NM_001007794	Short Variants	Substitution/Indel	chr1	111726852	111726852	c.1171G>T	p.V391F	0.245	-	-	-	-	-	-	-	-	-
A838576A	CLIC2	NM_001289	Short Variants	Substitution/Indel	chrX	154507295	154507295	c.641G>A	p.R214H	0.214	-	-	-	-	-	-	-	-	-
A838576A	CMPK2	NM_001256477	Short Variants	Substitution/Indel	chr2	7001358	7001358	c.949G>A	p.E317K	0.135	-	-	-	-	-	-	-	-	-
A838576A	CNTN5	NM_001243270	Short Variants	Substitution/Indel	chr11	99690313	99690313	c.94G>A	p.A32T	0.093	-	-	-	-	-	-	-	-	-
A838576A	CNTNAP4	NM_001322178	Short Variants	Substitution/Indel	chr16	76569521	76569521	c.2682A>C	p.E894D	0.064	-	-	-	-	-	-	-	-	-
A838576A	DCTPP1	NM_024096	Short Variants	Substitution/Indel	chr16	30441196	30441196	c.101+5G>T	-	0.099	-	-	-	-	-	-	-	-	-
A838576A	DMC1	NM_001278208	Short Variants	Substitution/Indel	chr22	38917614	38917614	c.787A>G	p.S263G	0.117	-	-	-	-	-	-	-	-	-
A838576A	DNAH10	NM_207437	Short Variants	Substitution/Indel	chr12	124289477	124289477	c.2523A>C	p.K841N	0.125	-	-	-	-	-	-	-	-	-
A838576A	DNAH5	NM_001369	Short Variants	Substitution/Indel	chr5	13891120	13891120	c.2542C>T	p.P848S	0.058	-	-	-	-	-	-	-	-	-
A838576A	DOCK4	NM_014705	Short Variants	Substitution/Indel	chr7	111430536	111430536	c.3292A>G	p.R1098G	0.063	-	-	-	-	-	-	-	-	-
A838576A	DRP2	NM_001171184	Short Variants	Substitution/Indel	chrX	100513371	100513371	c.2230G>A	p.G744S	0.126	-	-	-	-	-	-	-	-	-
A838576A	DYRK4	NM_003845	Copy Number change	Gene Amplification	chr12	4698082	4722978	Amplification	-	-	14	-	-	-	-	-	-	-	-
A838576A	ECI2	NM_001166010	Short Variants	Substitution/Indel	chr6	4125480	4125480	c.705+4A>C	-	0.066	-	-	-	-	-	-	-	-	-
A838576A	EIF4H	NM_022170	Short Variants	Substitution/Indel	chr7	73604619	73604619	c.452G>A	p.R151Q	0.123	-	-	-	-	-	-	-	-	-
A838576A	EMBP1	NR_003955	Short Variants	Substitution/Indel	chr1	121304153	121304153	n.752+1del	-	0.18	-	-	-	-	-	-	-	-	-
A838576A	FAM161B	NM_152445	Short Variants	Substitution/Indel	chr14	74402694	74402694	c.1952G>A	p.R651Q	0.065	-	-	-	-	-	-	-	-	-
A838576A	FAM50A	NM_004699	Short Variants	Substitution/Indel	chrX	153674819	153674819	c.353C>A	p.S118Y	0.114	-	-	-	-	-	-	-	-	-
A838576A	FARS2	NM_001318872	Short Variants	Substitution/Indel	chr6	5369156	5369156	c.353C>T	p.P118L	0.097	-	-	-	-	-	-	-	-	-
A838576A	FAT2	NM_001447	Short Variants	Substitution/Indel	chr5	150907687	150907687	c.10034C>T	p.A3345V	0.105	-	-	-	-	-	-	-	-	-
A838576A	FAT4	NM_024582	Short Variants	Substitution/Indel	chr4	126372286	126372286	c.10115A>T	p.K3372M	0.109	-	-	-	-	-	-	-	-	-
A838576A	FGD1	NM_004463	Short Variants	Substitution/Indel	chrX	54521807	54521807	c.59C>T	p.T20M	0.175	-	-	-	-	-	-	-	-	-
A838576A	FGF23	NM_020638	Copy Number change	Gene Amplification	chr12	4477645	4511671	Amplification	-	-	14	-	-	-	-	-	-	-	-
A838576A	FGF6	NM_020996	Copy Number change	Gene Amplification	chr12	4522656	4554758	Amplification	-	-	14	-	-	-	-	-	-	-	-
A838576A	FREM2	NM_207361	Short Variants	Substitution/Indel	chr13	39433574	39433574	c.7366G>A	p.D2456N	0.276	-	-	-	-	-	-	-	-	-
A838576A	GALNT8	NM_017417	Copy Number change	Gene Amplification	chr12	4829829	4881806	Amplification	-	-	6	-	-	-	-	-	-	-	-
A838576A	GCOM1	NM_001285900	Short Variants	Substitution/Indel	chr15	58001537	58001537	c.1930C>T	p.R644C	0.167	-	-	-	-	-	-	-	-	-
A838576A	GLP2R	NM_004246	Short Variants	Substitution/Indel	chr17	9764491	9764491	c.961G>A	p.A321T	0.2	-	-	-	-	-	-	-	-	-
A838576A	GOLGB1	NM_001256486	Short Variants	Substitution/Indel	chr3	121437231	121437231	c.885+4C>T	-	0.066	-	-	-	-	-	-	-	-	-
A838576A	GTF2H4	NM_001517	Short Variants	Substitution/Indel	chr6	30880149	30880149	c.1003C>A	p.L335I	0.211	-	-	-	-	-	-	-	-	-
A838576A	GTF3C1	NM_001286242	Short Variants	Substitution/Indel	chr16	27497419	27497419	c.3757A>C	p.S1253R	0.071	-	-	-	-	-	-	-	-	-
A838576A	HYDIN	NM_001270974	Short Variants	Truncation	chr16	70841752	70841752	c.15097C>T	p.R5033*	0.207	-	-	-	-	-	-	-	-	-
A838576A	IL16	NM_001172128	Short Variants	Substitution/Indel	chr15	81601008	81601008	c.3865A>T	p.T1289S	0.053	-	-	-	-	-	-	-	-	-
A838576A	ITGAD	NM_001318185	Short Variants	Substitution/Indel	chr16	31419151	31419151	c.923C>T	p.P308L	0.235	-	-	-	-	-	-	-	-	-
A838576A	ITGBL1	NM_001271754	Short Variants	Substitution/Indel	chr13	102344983	102344983	c.641G>A	p.R214Q	0.109	-	-	-	-	-	-	-	-	-
A838576A	ITIH2	NM_002216	Short Variants	Substitution/Indel	chr10	7769690	7769690	c.1178T>G	p.L393R	0.303	-	-	-	-	-	-	-	-	-
A838576A	IZUMO4	NM_001031735	Short Variants	Substitution/Indel	chr19	2098101	2098101	c.448G>A	p.V150I	0.161	-	-	-	-	-	-	-	-	-
A838576A	JAKMIP3	NM_001105521	Short Variants	Substitution/Indel	chr10	133930995	133930995	c.550G>A	p.A184T	0.123	-	-	-	-	-	-	-	-	-
A838576A	KAT6A	NM_006766	Short Variants	Substitution/Indel	chr8	41805395	41805395	c.1776C>G	p.N592K	0.079	-	-	-	-	-	-	-	-	-
A838576A	KCNA1	NM_000217	Copy Number change	Gene Amplification	chr12	5020468	5022033	Amplification	-	-	6	-	-	-	-	-	-	-	-
A838576A	KCNA5	NM_002234	Copy Number change	Gene Amplification	chr12	5153274	5155194	Amplification	-	-	6	-	-	-	-	-	-	-	-
A838576A	KCNA6	NM_002235	Copy Number change	Gene Amplification	chr12	4919162	4920842	Amplification	-	-	6	-	-	-	-	-	-	-	-
A838576A	KCNQ5	NM_001160130	Short Variants	Substitution/Indel	chr6	73904270	73904270	c.1905C>G	p.F635L	0.101	-	-	-	-	-	-	-	-	-
A838576A	KIAA0368	NM_001080398	Short Variants	Substitution/Indel	chr9	114155063	114155063	c.3611T>G	p.L1204R	0.109	-	-	-	-	-	-	-	-	-
A838576A	KIRREL	NM_001286349	Short Variants	Substitution/Indel	chr1	158063225	158063225	c.1268G>A	p.R423H	0.167	-	-	-	-	-	-	-	-	-
A838576A	KLHL4	NM_019117	Short Variants	Substitution/Indel	chrX	86877359	86877359	c.1073A>T	p.Q358L	0.09	-	-	-	-	-	-	-	-	-
A838576A	KMT2C	NM_170606	Short Variants	Substitution/Indel	chr7	151896498	151896498	c.4139A>C	p.K1380T	0.050	-	-	-	-	-	-	-	-	-
A838576A	KRAS	NM_004985	Short Variants	Substitution/Indel	chr12	25398284	25398284	c.35G>C	p.G12A	0.188	-	-	-	-	-	-	-	-	-
A838576A	KRT80	NM_001081492	Short Variants	Truncation	chr12	52567446	52567446	c.769del	p.A257Pfs*65	0.332	-	-	-	-	-	-	-	-	-
A838576A	KRTAP20-3	NM_001128077	Short Variants	Truncation	chr21	32015216	32015216	c.9C>A	p.Y3*	0.181	-	-	-	-	-	-	-	-	-
A838576A	LPP	NM_001167671	Short Variants	Truncation	chr3	188327129	188327129	c.610C>T	p.Q204*	0.103	-	-	-	-	-	-	-	-	-
A838576A	MAGEC1	NM_005462	Short Variants	Substitution/Indel	chrX	140993461	140993461	c.271G>A	p.D91N	0.243	-	-	-	-	-	-	-	-	-
A838576A	MIER2	NM_017550	Short Variants	Substitution/Indel	chr19	308583	308583	c.1192C>T	p.R398C	0.150	-	-	-	-	-	-	-	-	-
A838576A	MRPL32	NM_031903	Short Variants	Substitution/Indel	chr7	42976986	42976986	c.378C>G	p.C126W	0.125	-	-	-	-	-	-	-	-	-
A838576A	MUM1L1	NM_001171020	Short Variants	Substitution/Indel	chrX	105449804	105449804	c.379G>A	p.D127N	0.113	-	-	-	-	-	-	-	-	-
A838576A	MYO16	NM_001198950	Short Variants	Substitution/Indel	chr13	109540829	109540829	c.1659+4A>C	-	0.083	-	-	-	-	-	-	-	-	-
A838576A	MYO1C	NM_001080779	Short Variants	Substitution/Indel	chr17	1369058	1369058	c.3166-12C>T	-	0.297	-	-	-	-	-	-	-	-	-
A838576A	NCS1	NM_001128826	Short Variants	Substitution/Indel	chr9	132985023	132985023	c.342+6A>C	-	0.061	-	-	-	-	-	-	-	-	-
A838576A	NDUFA9	NM_005002	Copy Number change	Gene Amplification	chr12	4758256	4796309	Amplification	-	-	14	-	-	-	-	-	-	-	-
A838576A	NLGN3	NM_001166660	Short Variants	Substitution/Indel	chrX	70384089	70384089	c.704T>A	p.F235Y	0.105	-	-	-	-	-	-	-	-	-
A838576A	NLRP11	NM_001297743	Short Variants	Substitution/Indel	chr19	56321224	56321224	c.455A>G	p.Q152R	0.052	-	-	-	-	-	-	-	-	-
A838576A	NRAP	NM_001261463	Short Variants	Substitution/Indel	chr10	115350509	115350509	c.4784A>C	p.K1595T	0.079	-	-	-	-	-	-	-	-	-
A838576A	OPN1MW	NM_000513	Short Variants	Substitution/Indel	chrX	153459035	153459035	c.881A>G	p.N294S	0.150	-	-	-	-	-	-	-	-	-
A838576A	OR11G2	NM_001005503	Short Variants	Substitution/Indel	chr14	20665861	20665861	c.367T>G	p.F123V	0.061	-	-	-	-	-	-	-	-	-
A838576A	OR2M4	NM_017504	Short Variants	Substitution/Indel	chr1	248403108	248403108	c.878G>A	p.R293H	0.301	-	-	-	-	-	-	-	-	-
A838576A	OR5B12	NM_001004733	Short Variants	Substitution/Indel	chr11	58206779	58206779	c.846G>C	p.M282I	0.078	-	-	-	-	-	-	-	-	-
A838576A	OSGIN1	NM_182981	Short Variants	Substitution/Indel	chr16	83998848	83998848	c.670G>A	p.G224S	0.233	-	-	-	-	-	-	-	-	-
A838576A	P2RY12	NM_022788	Short Variants	Substitution/Indel	chr3	151055901	151055901	c.733T>G	p.F245V	0.148	-	-	-	-	-	-	-	-	-
A838576A	PAIP1	NM_006451	Short Variants	Substitution/Indel	chr5	43539049	43539049	c.823G>A	p.G275R	0.102	-	-	-	-	-	-	-	-	-
A838576A	PANX2	NM_001160300	Short Variants	Substitution/Indel	chr22	50615791	50615791	c.650G>A	p.R217H	0.114	-	-	-	-	-	-	-	-	-
A838576A	PAPOLB	NM_020144	Short Variants	Substitution/Indel	chr7	4901332	4901332	c.110G>T	p.C37F	0.125	-	-	-	-	-	-	-	-	-
A838576A	PARP11	NM_020367	Copy Number change	Gene Amplification	chr12	3921267	3982446	Amplification	-	-	6	-	-	-	-	-	-	-	-
A838576A	PAXIP1	NM_007349	Short Variants	Substitution/Indel	chr7	154794618	154794618	c.22G>C	p.V8L	0.054	-	-	-	-	-	-	-	-	-
A838576A	PCBP1	NM_006196	Short Variants	Substitution/Indel	chr2	70315174	70315174	c.299T>C	p.L100P	0.267	-	-	-	-	-	-	-	-	-
A838576A	PCDH9	NM_001318372	Short Variants	Substitution/Indel	chr13	67799902	67799902	c.2671A>C	p.K891Q	0.079	-	-	-	-	-	-	-	-	-
A838576A	PCDHA6	NM_018909	Short Variants	Substitution/Indel	chr5	140208881	140208881	c.1205A>G	p.K402R	0.068	-	-	-	-	-	-	-	-	-
A838576A	PCDHGA3	NM_018916	Short Variants	Truncation	chr5	140724720	140724720	c.1120C>T	p.R374*	0.152	-	-	-	-	-	-	-	-	-
A838576A	PHACTR3	NM_001199505	Short Variants	Substitution/Indel	chr20	58318179	58318179	c.127C>T	p.P43S	0.111	-	-	-	-	-	-	-	-	-
A838576A	PIH1D1	NM_017916	Short Variants	Substitution/Indel	chr19	49951169	49951169	c.400-4C>T	-	0.135	-	-	-	-	-	-	-	-	-
A838576A	PIK3CG	NM_001282427	Short Variants	Substitution/Indel	chr7	106508580	106508580	c.574G>A	p.D192N	0.250	-	-	-	-	-	-	-	-	-
A838576A	POLRMT	NM_005035	Short Variants	Substitution/Indel	chr19	624724	624724	c.1135G>A	p.A379T	0.052	-	-	-	-	-	-	-	-	-
A838576A	PRMT8	NM_001256536	Copy Number change	Gene Amplification	chr12	3490524	3702366	Amplification	-	-	6	-	-	-	-	-	-	-	-
A838576A	PRRT4	NM_001114726	Short Variants	Substitution/Indel	chr7	127999583	127999583	c.463T>C	p.W155R	0.274	-	-	-	-	-	-	-	-	-
A838576A	PSG7	NM_001206650	Short Variants	Truncation	chr19	43430635	43430635	c.577C>T	p.R193*	0.192	-	-	-	-	-	-	-	-	-
A838576A	PXDN	NM_012293	Short Variants	Substitution/Indel	chr2	1653244	1653244	c.2308G>A	p.V770M	0.278	-	-	-	-	-	-	-	-	-
A838576A	PYCRL	NM_001329866	Short Variants	Substitution/Indel	chr8	144688759	144688759	c.403C>A	p.H135N	0.123	-	-	-	-	-	-	-	-	-
A838576A	RAD51AP1	NM_001130862	Copy Number change	Gene Amplification	chr12	4648053	4682569	Amplification	-	-	14	-	-	-	-	-	-	-	-
A838576A	RAD54L	NM_001142548	Short Variants	Substitution/Indel	chr1	46736379	46736379	c.1091G>T	p.G364V	0.137	-	-	-	-	-	-	-	-	-
A838576A	RBMXL3	NM_001145346	Short Variants	Substitution/Indel	chrX	114427162	114427162	c.3158G>A	p.R1053H	0.117	-	-	-	-	-	-	-	-	-
A838576A	RCN1	NM_002901	Short Variants	Substitution/Indel	chr11	32120010	32120010	c.563G>A	p.R188Q	0.086	-	-	-	-	-	-	-	-	-
A838576A	RGPD4	NM_182588	Short Variants	Truncation	chr2	108487761	108487761	c.3301C>T	p.R1101*	0.131	-	-	-	-	-	-	-	-	-
A838576A	RIBC2	NM_015653	Short Variants	Substitution/Indel	chr22	45826875	45826875	c.996G>T	p.W332C	0.050	-	-	-	-	-	-	-	-	-
A838576A	RNFT2	NM_001109903	Short Variants	Substitution/Indel	chr12	117188112	117188112	c.550G>A	p.G184S	0.388	-	-	-	-	-	-	-	-	-
A838576A	ROS1	NM_002944	Short Variants	Substitution/Indel	chr6	117687256	117687256	c.2795C>A	p.S932Y	0.116	-	-	-	-	-	-	-	-	-
A838576A	SATL1	NM_001012980	Short Variants	Substitution/Indel	chrX	84363699	84363699	c.276A>C	p.Q92H	0.052	-	-	-	-	-	-	-	-	-
A838576A	SCARB2	NM_005506	Short Variants	Substitution/Indel	chr4	77097662	77097662	c.632G>T	p.G211V	0.204	-	-	-	-	-	-	-	-	-
A838576A	SCML4	NM_198081	Short Variants	Substitution/Indel	chr6	108093500	108093500	c.32G>A	p.R11Q	0.118	-	-	-	-	-	-	-	-	-
A838576A	SCN10A	NM_001293306	Short Variants	Substitution/Indel	chr3	38793775	38793775	c.1690C>T	p.H564Y	0.224	-	-	-	-	-	-	-	-	-
A838576A	SCN3B	NM_001040151	Short Variants	Substitution/Indel	chr11	123504878	123504880	c.619_621del	p.E207del	0.238	-	-	-	-	-	-	-	-	-
A838576A	SCNN1G	NM_001039	Short Variants	Substitution/Indel	chr16	23205605	23205605	c.913+10C>A	-	0.323	-	-	-	-	-	-	-	-	-
A838576A	SIPA1L1	NM_001284245	Short Variants	Substitution/Indel	chr14	72196827	72196827	c.4670G>A	p.R1557Q	0.405	-	-	-	-	-	-	-	-	-
A838576A	SIRPB2	NM_001122962	Short Variants	Substitution/Indel	chr20	1459022	1459022	c.682C>G	p.L228V	0.119	-	-	-	-	-	-	-	-	-
A838576A	SLC12A3	NM_000339	Short Variants	Substitution/Indel	chr16	56920296	56920296	c.1946C>T	p.T649M	0.106	-	-	-	-	-	-	-	-	-
A838576A	SLC13A5	NM_001143838	Short Variants	Substitution/Indel	chr17	6594094	6594094	c.1437+4A>C	-	0.056	-	-	-	-	-	-	-	-	-
A838576A	SLC15A4	NM_145648	Short Variants	Substitution/Indel	chr12	129307998	129307998	c.491T>C	p.V164A	0.346	-	-	-	-	-	-	-	-	-
A838576A	SLC29A2	NM_001300868	Short Variants	Substitution/Indel	chr11	66138768	66138768	c.58A>G	p.I20V	0.268	-	-	-	-	-	-	-	-	-
A838576A	SLC38A9	NM_001258286	Short Variants	Substitution/Indel	chr5	54965708	54965708	c.58-1G>C	-	0.052	-	-	-	-	-	-	-	-	-
A838576A	SLC9A4	NM_001011552	Short Variants	Substitution/Indel	chr2	103124538	103124538	c.1199G>A	p.S400N	0.137	-	-	-	-	-	-	-	-	-
A838576A	SLCO4A1	NM_016354	Short Variants	Substitution/Indel	chr20	61288551	61288551	c.745G>A	p.V249I	0.208	-	-	-	-	-	-	-	-	-
A838576A	SLITRK2	NM_001144003	Short Variants	Substitution/Indel	chrX	144905066	144905066	c.1123A>C	p.T375P	0.143	-	-	-	-	-	-	-	-	-
A838576A	SMAD6	NM_005585	Short Variants	Substitution/Indel	chr15	66996219	66996219	c.623T>A	p.V208E	0.338	-	-	-	-	-	-	-	-	-
A838576A	SPAM1	NM_001174044	Short Variants	Substitution/Indel	chr7	123599928	123599928	c.1435C>A	p.Q479K	0.248	-	-	-	-	-	-	-	-	-
A838576A	SPX	NM_030572	Short Variants	Substitution/Indel	chr12	21680679	21680679	c.164C>A	p.S55Y	0.059	-	-	-	-	-	-	-	-	-
A838576A	SRD5A1	NM_001047	Short Variants	Substitution/Indel	chr5	6652037	6652037	c.376T>G	p.C126G	0.119	-	-	-	-	-	-	-	-	-
A838576A	SSX2IP	NM_001166293	Short Variants	Substitution/Indel	chr1	85117602	85117602	c.1468T>C	p.S490P	0.074	-	-	-	-	-	-	-	-	-
A838576A	TBX1	NM_080647	Short Variants	Substitution/Indel	chr22	19754028	19754036	c.1135_1143del	p.A379_G381del	0.225	-	-	-	-	-	-	-	-	-
A838576A	THBS3	NM_001252607	Short Variants	Substitution/Indel	chr1	155170760	155170760	c.1449A>C	p.E483D	0.063	-	-	-	-	-	-	-	-	-
A838576A	TIFAB	NM_001099221	Short Variants	Substitution/Indel	chr5	134785548	134785548	c.82C>T	p.R28W	0.132	-	-	-	-	-	-	-	-	-
A838576A	TLR4	NM_003266	Short Variants	Substitution/Indel	chr9	120475158	120475158	c.632C>A	p.A211D	0.145	-	-	-	-	-	-	-	-	-
A838576A	TMC7	NM_001160364	Short Variants	Substitution/Indel	chr16	19067917	19067917	c.1595A>C	p.E532A	0.061	-	-	-	-	-	-	-	-	-
A838576A	TMEM108	NM_001136469	Short Variants	Substitution/Indel	chr3	133099144	133099144	c.589C>A	p.Q197K	0.117	-	-	-	-	-	-	-	-	-
A838576A	TMEM132D	NM_133448	Short Variants	Substitution/Indel	chr12	129569176	129569176	c.1515C>A	p.N505K	0.057	-	-	-	-	-	-	-	-	-
A838576A	TMEM245	NM_032012	Short Variants	Substitution/Indel	chr9	111882180	111882180	c.14G>A	p.G5D	0.268	-	-	-	-	-	-	-	-	-
A838576A	TNC	NM_002160	Short Variants	Substitution/Indel	chr9	117792605	117792605	c.6000T>G	p.I2000M	0.056	-	-	-	-	-	-	-	-	-
A838576A	TP53	NM_000546	Short Variants	Substitution/Indel	chr17	7578190	7578190	c.659A>G	p.Y220C	0.355	-	-	-	-	-	-	-	-	-
A838576A	TRPM6	NM_001177310	Short Variants	Substitution/Indel	chr9	77347626	77347626	c.5788T>A	p.S1930T	0.143	-	-	-	-	-	-	-	-	-
A838576A	TSPYL2	NM_022117	Short Variants	Substitution/Indel	chrX	53112165	53112165	c.485C>T	p.P162L	0.198	-	-	-	-	-	-	-	-	-
A838576A	TTN	NM_001256850	Short Variants	Substitution/Indel	chr2	179583701	179583701	c.23276-1G>C	-	0.151	-	-	-	-	-	-	-	-	-
A838576A	TYK2	NM_003331	Short Variants	Substitution/Indel	chr19	10473113	10473113	c.1496G>A	p.S499N	0.058	-	-	-	-	-	-	-	-	-
A838576A	TYRO3	NM_006293	Short Variants	Substitution/Indel	chr15	41865659	41865659	c.2139T>A	p.S713R	0.061	-	-	-	-	-	-	-	-	-
A838576A	ULBP1	NM_025218	Short Variants	Substitution/Indel	chr6	150290356	150290356	c.485A>G	p.H162R	0.281	-	-	-	-	-	-	-	-	-
A838576A	USP6NL	NM_001080491	Short Variants	Substitution/Indel	chr10	11504619	11504619	c.2359G>A	p.A787T	0.150	-	-	-	-	-	-	-	-	-
A838576A	VEGFC	NM_005429	Short Variants	Truncation	chr4	177608489	177608489	c.997G>T	p.E333*	0.054	-	-	-	-	-	-	-	-	-
A838576A	VEGFC	NM_005429	Short Variants	Truncation	chr4	177713445	177713445	c.21del	p.S8Lfs*59	0.066	-	-	-	-	-	-	-	-	-
A838576A	VIL1	NM_007127	Short Variants	Substitution/Indel	chr2	219290461	219290461	c.274C>T	p.R92W	0.159	-	-	-	-	-	-	-	-	-
A838576A	VTA1	NM_001286371	Short Variants	Substitution/Indel	chr6	142510577	142510577	c.426G>T	p.R142S	0.150	-	-	-	-	-	-	-	-	-
A838576A	WDR64	NM_144625	Short Variants	Substitution/Indel	chr1	241943373	241943373	c.2565+9T>G	-	0.052	-	-	-	-	-	-	-	-	-
A838576A	YTHDC1	NM_001031732	Short Variants	Substitution/Indel	chr4	69202807	69202807	c.821G>T	p.G274V	0.057	-	-	-	-	-	-	-	-	-
A838576A	ZDHHC1	NM_001323627	Short Variants	Truncation	chr16	67434918	67434918	c.370C>T	p.R124*	0.217	-	-	-	-	-	-	-	-	-
A838576A	ZNF154	NM_001085384	Short Variants	Substitution/Indel	chr19	58213673	58213673	c.644G>A	p.R215Q	0.133	-	-	-	-	-	-	-	-	-
A838576A	ZNF257	NM_001316996	Short Variants	Substitution/Indel	chr19	22270938	22270938	c.290G>T	p.G97V	0.152	-	-	-	-	-	-	-	-	-
A838576A	ZNF395	NM_018660	Short Variants	Substitution/Indel	chr8	28218481	28218481	c.161G>T	p.C54F	0.163	-	-	-	-	-	-	-	-	-
A838576A	ZNF423	NM_001271620	Short Variants	Substitution/Indel	chr16	49670344	49670344	c.2539C>T	p.R847W	0.206	-	-	-	-	-	-	-	-	-
A838576A	ZNF568	NM_001204838	Short Variants	Substitution/Indel	chr19	37487835	37487835	c.1242G>T	p.Q414H	0.106	-	-	-	-	-	-	-	-	-
A838576A	ZNF615	NM_001199324	Short Variants	Substitution/Indel	chr19	52496176	52496176	c.2186C>T	p.A729V	0.230	-	-	-	-	-	-	-	-	-
A138724A	ABCC9	NM_005691	Short Variants	Substitution/Indel	chr12	21981890	21981890	c.3669+2T>C	-	0.144	-	-	-	-	-	-	-	-	-
A138724A	ABCD3	NM_002858	Short Variants	Substitution/Indel	chr1	94946132	94946132	c.797G>C	p.R266T	0.355	-	-	-	-	-	-	-	-	-
A138724A	ABHD12	NM_015600	Copy Number change	Gene Amplification	chr20	25276961	25371361	Amplification	-	-	7	-	-	-	-	-	-	-	-
A138724A	ABHD16B	NM_080622	Copy Number change	Gene Amplification	chr20	62492878	62494318	Amplification	-	-	5	-	-	-	-	-	-	-	-
A138724A	ACTR1A	NM_005736	Short Variants	Substitution/Indel	chr10	104243916	104243916	c.657+1G>T	-	0.091	-	-	-	-	-	-	-	-	-
A138724A	AMMECR1	NM_001025580	Short Variants	Substitution/Indel	chrX	109444221	109444221	c.737C>T	p.P246L	0.487	-	-	-	-	-	-	-	-	-
A138724A	AP3D1	NM_003938	Copy Number change	Gene Amplification	chr19	2102159	2151345	Amplification	-	-	6	-	-	-	-	-	-	-	-
A138724A	APC	NM_000038	Short Variants	Truncation	chr5	112128143	112128143	c.646C>T	p.R216*	0.230	-	-	-	-	-	-	-	-	-
A138724A	ARFGAP1	NM_018209	Copy Number change	Gene Amplification	chr20	61906902	61919250	Amplification	-	-	5	-	-	-	-	-	-	-	-
A138724A	ARFGEF2	NM_006420	Copy Number change	Gene Amplification	chr20	47538366	47649767	Amplification	-	-	5	-	-	-	-	-	-	-	-
A138724A	ARFRP1	NM_003224	Copy Number change	Gene Amplification	chr20	62331684	62338496	Amplification	-	-	5	-	-	-	-	-	-	-	-
A138724A	ARHGEF5	NM_005435	Short Variants	Substitution/Indel	chr7	144070354	144070354	c.4117C>G	p.Q1373E	0.100	-	-	-	-	-	-	-	-	-
A138724A	ARL6IP1	NM_001313858	Short Variants	Truncation	chr16	18809306	18809306	c.143dup	p.L48Ffs*5	0.112	-	-	-	-	-	-	-	-	-
A138724A	ATP9A	NM_006045	Copy Number change	Gene Amplification	chr20	50217698	50384934	Amplification	-	-	5	-	-	-	-	-	-	-	-
A138724A	ATRN	NM_001207047	Short Variants	Substitution/Indel	chr20	3565535	3565535	c.2836+8G>T	-	0.078	-	-	-	-	-	-	-	-	-
A138724A	B3GNTL1	NM_001009905	Copy Number change	Gene Amplification	chr17	80904759	81009702	Amplification	-	-	6	-	-	-	-	-	-	-	-
A138724A	B4GALT5	NM_004776	Copy Number change	Gene Amplification	chr20	48252802	48330195	Amplification	-	-	5	-	-	-	-	-	-	-	-
A138724A	BACH2	NM_001170794	Short Variants	Substitution/Indel	chr6	90661036	90661036	c.789C>A	p.S263R	0.408	-	-	-	-	-	-	-	-	-
A138724A	BAIAP2	NM_017451	Copy Number change	Gene Amplification	chr17	79009021	79090137	Amplification	-	-	6	-	-	-	-	-	-	-	-
A138724A	BCL9L	NM_182557	Short Variants	Substitution/Indel	chr11	118773232	118773232	c.1220G>A	p.R407Q	0.266	-	-	-	-	-	-	-	-	-
A138724A	BCOR	NM_017745	Copy Number change	Gene Amplification	chrX	39890888	39957242	Amplification	-	-	5	-	-	-	-	-	-	-	-
A138724A	BHLHE23	NM_080606	Copy Number change	Gene Amplification	chr20	61637284	61638237	Amplification	-	-	5	-	-	-	-	-	-	-	-
A138724A	BIRC7	NM_139317	Copy Number change	Gene Amplification	chr20	61867398	61871013	Amplification	-	-	5	-	-	-	-	-	-	-	-
A138724A	BMP6	NM_001718	Short Variants	Substitution/Indel	chr6	7727477	7727477	c.289C>T	p.H97Y	0.087	-	-	-	-	-	-	-	-	-
A138724A	C1orf167	NM_001010881	Short Variants	Truncation	chr1	11826588	11826588	c.745C>T	p.Q249*	0.188	-	-	-	-	-	-	-	-	-
A138724A	C4A	NM_001252204	Copy Number change	Gene Amplification	chr6	31949856	31970366	Amplification	-	-	6	-	-	-	-	-	-	-	-
A138724A	C4B_2	NM_001242823	Copy Number change	Gene Amplification	chr6	31982594	32003103	Amplification	-	-	6	-	-	-	-	-	-	-	-
A138724A	CABLES2	NM_031215	Short Variants	Substitution/Indel	chr20	60967463	60967463	c.1073C>T	p.T358M	0.240	-	-	-	-	-	-	-	-	-
A138724A	CCKBR	NM_001318029	Short Variants	Substitution/Indel	chr11	6292417	6292417	c.736C>T	p.R246C	0.126	-	-	-	-	-	-	-	-	-
A138724A	CDK8	NM_001260	Copy Number change	Gene Amplification	chr13	26828617	26998278	Amplification	-	-	9	-	-	-	-	-	-	-	-
A138724A	CDX2	NM_001265	Copy Number change	Gene Amplification	chr13	28537159	28543147	Amplification	-	-	9	-	-	-	-	-	-	-	-
A138724A	CEBPB	NM_005194	Copy Number change	Gene Amplification	chr20	48807481	48808664	Amplification	-	-	5	-	-	-	-	-	-	-	-
A138724A	CFAP47	NM_001304548	Short Variants	Substitution/Indel	chrX	36103478	36103478	c.4739A>C	p.K1580T	0.214	-	-	-	-	-	-	-	-	-
A138724A	CHMP6	NM_024591	Copy Number change	Gene Amplification	chr17	78958070	78972985	Amplification	-	-	6	-	-	-	-	-	-	-	-
A138724A	CHRNA4	NM_000744	Copy Number change	Gene Amplification	chr20	61978032	62009301	Amplification	-	-	5	-	-	-	-	-	-	-	-
A138724A	COL20A1	NM_020882	Copy Number change	Gene Amplification	chr20	61926440	61961033	Amplification	-	-	5	-	-	-	-	-	-	-	-
A138724A	COL5A2	NM_000393	Short Variants	Substitution/Indel	chr2	189917494	189917494	c.2696G>A	p.R899Q	0.293	-	-	-	-	-	-	-	-	-
A138724A	CSMD3	NM_052900	Short Variants	Substitution/Indel	chr8	113304946	113304946	c.8108-7T>A	-	0.143	-	-	-	-	-	-	-	-	-
A138724A	CSN3	NM_005212	Short Variants	Substitution/Indel	chr4	71115169	71115169	c.542C>T	p.T181M	0.261	-	-	-	-	-	-	-	-	-
A138724A	DACT3	NM_001301046	Short Variants	Substitution/Indel	chr19	47151975	47151975	c.979G>A	p.A327T	0.165	-	-	-	-	-	-	-	-	-
A138724A	DACT3	NM_145056	Short Variants	Substitution/Indel	chr19	47153064	47153064	c.565G>C	p.A189P	0.284	-	-	-	-	-	-	-	-	-
A138724A	DDX27	NM_001348187	Copy Number change	Gene Amplification	chr20	47835865	47860422	Amplification	-	-	5	-	-	-	-	-	-	-	-
A138724A	DIDO1	NM_033081	Copy Number change	Gene Amplification	chr20	61510555	61542964	Amplification	-	-	5	-	-	-	-	-	-	-	-
A138724A	DNAJC5	NM_025219	Copy Number change	Gene Amplification	chr20	62559692	62562929	Amplification	-	-	5	-	-	-	-	-	-	-	-
A138724A	DNER	NM_139072	Short Variants	Substitution/Indel	chr2	230411766	230411766	c.890G>A	p.R297H	0.134	-	-	-	-	-	-	-	-	-
A138724A	DOT1L	NM_032482	Copy Number change	Gene Amplification	chr19	2164133	2229857	Amplification	-	-	6	-	-	-	-	-	-	-	-
A138724A	EEF1A2	NM_001958	Copy Number change	Gene Amplification	chr20	62119625	62139556	Amplification	-	-	5	-	-	-	-	-	-	-	-
A138724A	ELSPBP1	NM_022142	Short Variants	Substitution/Indel	chr19	48517568	48517568	c.208+3G>T	-	0.098	-	-	-	-	-	-	-	-	-
A138724A	EPPK1	NM_031308	Copy Number change	Gene Amplification	chr8	144940261	144947461	Amplification	-	-	5	-	-	-	-	-	-	-	-
A138724A	EYA2	NM_172110	Copy Number change	Gene Amplification	chr20	45618643	45816800	Amplification	-	-	4	-	-	-	-	-	-	-	-
A138724A	FAM124A	NM_001242312	Short Variants	Truncation	chr13	51855037	51855037	c.1287dup	p.A430Cfs*7	0.380	-	-	-	-	-	-	-	-	-
A138724A	FAM50B	NM_012135	Short Variants	Substitution/Indel	chr6	3850271	3850271	c.226C>T	p.R76W	0.098	-	-	-	-	-	-	-	-	-
A138724A	FARP1	NM_005766	Copy Number change	Gene Amplification	chr13	98828363	99100683	Amplification	-	-	6	-	-	-	-	-	-	-	-
A138724A	FBXW10	NM_001267585	Short Variants	Substitution/Indel	chr17	18653058	18653058	c.694C>T	p.R232W	0.128	-	-	-	-	-	-	-	-	-
A138724A	FKBP8	NM_001308373	Short Variants	Substitution/Indel	chr19	18643509	18643509	c.1117C>T	p.R373W	0.121	-	-	-	-	-	-	-	-	-
A138724A	FLT1	NM_002019	Copy Number change	Gene Amplification	chr13	28877224	29095681	Amplification	-	-	9	-	-	-	-	-	-	-	-
A138724A	FLT3	NM_004119	Copy Number change	Gene Amplification	chr13	28578129	28674731	Amplification	-	-	9	-	-	-	-	-	-	-	-
A138724A	FNDC1	NM_032532	Short Variants	Substitution/Indel	chr6	159646688	159646688	c.1006C>T	p.R336C	0.245	-	-	-	-	-	-	-	-	-
A138724A	FUS	NM_004960	Short Variants	Substitution/Indel	chr16	31202752	31202752	c.1574C>T	p.P525L	0.266	-	-	-	-	-	-	-	-	-
A138724A	FUT11	NM_001284194	Short Variants	Substitution/Indel	chr10	75532266	75532266	c.175A>T	p.T59S	0.136	-	-	-	-	-	-	-	-	-
A138724A	GGTLC1	NM_178311	Short Variants	Substitution/Indel	chr20	23967214	23967214	c.35C>T	p.A12V	0.065	-	-	-	-	-	-	-	-	-
A138724A	GID8	NM_017896	Copy Number change	Gene Amplification	chr20	61572853	61577408	Amplification	-	-	5	-	-	-	-	-	-	-	-
A138724A	GJD3	NM_152219	Copy Number change	Gene Amplification	chr17	38519083	38520161	Amplification	-	-	5	-	-	-	-	-	-	-	-
A138724A	GLI3	NM_000168	Short Variants	Substitution/Indel	chr7	42085066	42085066	c.743G>A	p.R248H	0.289	-	-	-	-	-	-	-	-	-
A138724A	GMEB2	NM_012384	Copy Number change	Gene Amplification	chr20	62221402	62250804	Amplification	-	-	5	-	-	-	-	-	-	-	-
A138724A	GOSR1	NM_001007024	Short Variants	Truncation	chr17	28819767	28819767	c.316C>T	p.R106*	0.057	-	-	-	-	-	-	-	-	-
A138724A	GPR12	NM_005288	Copy Number change	Gene Amplification	chr13	27332868	27334077	Amplification	-	-	9	-	-	-	-	-	-	-	-
A138724A	GPX4	NM_001039847	Short Variants	Substitution/Indel	chr19	1104064	1104064	c.22C>G	p.R8G	0.261	-	-	-	-	-	-	-	-	-
A138724A	GRIK3	NM_000831	Short Variants	Substitution/Indel	chr1	37291262	37291262	c.1696T>G	p.W566G	0.100	-	-	-	-	-	-	-	-	-
A138724A	GSX1	NM_145657	Copy Number change	Gene Amplification	chr13	28366793	28368134	Amplification	-	-	9	-	-	-	-	-	-	-	-
A138724A	GTF3A	NM_002097	Copy Number change	Gene Amplification	chr13	27998854	28009920	Amplification	-	-	9	-	-	-	-	-	-	-	-
A138724A	HDAC9	NM_178425	Short Variants	Substitution/Indel	chr7	19015513	19015513	c.3107C>A	p.T1036N	0.284	-	-	-	-	-	-	-	-	-
A138724A	HELZ2	NM_001037335	Copy Number change	Gene Amplification	chr20	62190541	62203779	Amplification	-	-	5	-	-	-	-	-	-	-	-
A138724A	HRNR	NM_001009931	Short Variants	Substitution/Indel	chr1	152188311	152188311	c.5794C>A	p.Q1932K	0.065	-	-	-	-	-	-	-	-	-
A138724A	KCNA2	NM_004974	Rearrangement	Fusion/Rearrangement	-	-	-	-	-	0.267826	-	KCNA2	NM_004974	exon1-3	chr1:111137885	intergenic	NULL	NULL	chr1:99847902
A138724A	KCNB1	NM_004975	Copy Number change	Gene Amplification	chr20	47989504	48099033	Amplification	-	-	5	-	-	-	-	-	-	-	-
A138724A	KCNG1	NM_002237	Copy Number change	Gene Amplification	chr20	49620539	49626908	Amplification	-	-	5	-	-	-	-	-	-	-	-
A138724A	KCNQ2	NM_004518	Copy Number change	Gene Amplification	chr20	62037942	62103873	Amplification	-	-	5	-	-	-	-	-	-	-	-
A138724A	KIF1A	NM_001244008	Short Variants	Substitution/Indel	chr2	241679768	241679768	c.3763G>A	p.V1255M	0.096	-	-	-	-	-	-	-	-	-
A138724A	KIF1B	NM_015074	Short Variants	Substitution/Indel	chr1	10423346	10423346	c.4172G>A	p.R1391Q	0.305	-	-	-	-	-	-	-	-	-
A138724A	KMT2B	NM_014727	Short Variants	Substitution/Indel	chr19	36227840	36227840	c.7325T>C	p.V2442A	0.126	-	-	-	-	-	-	-	-	-
A138724A	LIME1	NM_017806	Copy Number change	Gene Amplification	chr20	62367949	62370282	Amplification	-	-	5	-	-	-	-	-	-	-	-
A138724A	LNX2	NM_153371	Copy Number change	Gene Amplification	chr13	28122419	28155876	Amplification	-	-	9	-	-	-	-	-	-	-	-
A138724A	MAATS1	NM_001320316	Short Variants	Substitution/Indel	chr3	119462994	119462994	c.1793G>T	p.R598L	0.247	-	-	-	-	-	-	-	-	-
A138724A	MCF2L	NM_024979	Copy Number change	Gene Amplification	chr13	113622712	113751281	Amplification	-	-	7	-	-	-	-	-	-	-	-
A138724A	METRNL	NM_001004431	Copy Number change	Gene Amplification	chr17	81037651	81052340	Amplification	-	-	6	-	-	-	-	-	-	-	-
A138724A	METTL11B	NM_001136107	Short Variants	Substitution/Indel	chr1	170115320	170115320	c.72T>A	p.H24Q	0.091	-	-	-	-	-	-	-	-	-
A138724A	MOV10	NM_001130079	Short Variants	Truncation	chr1	113231641	113231666	c.223_248del	p.F76Rfs*29	0.122	-	-	-	-	-	-	-	-	-
A138724A	MRGPRX3	NM_054031	Short Variants	Substitution/Indel	chr11	18158927	18158927	c.178G>A	p.A60T	0.203	-	-	-	-	-	-	-	-	-
A138724A	MSTN	NM_005259	Rearrangement	Fusion/Rearrangement	-	-	-	-	-	0.047619	-	MSTN	NM_005259	exon1	chr2:190927035	intergenic	NULL	NULL	chr2:190805529
A138724A	MTIF3	NM_152912	Copy Number change	Gene Amplification	chr13	28009920	28014595	Amplification	-	-	9	-	-	-	-	-	-	-	-
A138724A	MTOR	NM_004958	Short Variants	Substitution/Indel	chr1	11272508	11272508	c.3422G>A	p.R1141H	0.130	-	-	-	-	-	-	-	-	-
A138724A	MUC19	NM_173600	Short Variants	Substitution/Indel	chr12	40884394	40884394	c.17640C>G	p.D5880E	0.077	-	-	-	-	-	-	-	-	-
A138724A	MYL1	NM_079420	Short Variants	Substitution/Indel	chr2	211163212	211163212	c.236T>G	p.L79R	0.105	-	-	-	-	-	-	-	-	-
A138724A	MYT1	NM_004535	Copy Number change	Gene Amplification	chr20	62830182	62871856	Amplification	-	-	5	-	-	-	-	-	-	-	-
A138724A	NALCN	NM_052867	Short Variants	Substitution/Indel	chr13	101707683	101707683	c.5181G>T	p.E1727D	0.121	-	-	-	-	-	-	-	-	-
A138724A	NCOA3	NM_001174088	Copy Number change	Gene Amplification	chr20	46250973	46282215	Amplification	-	-	5	-	-	-	-	-	-	-	-
A138724A	NEK5	NM_199289	Short Variants	Substitution/Indel	chr13	52650244	52650244	c.1683G>C	p.Q561H	0.336	-	-	-	-	-	-	-	-	-
A138724A	NFATC2	NM_001258292	Copy Number change	Gene Amplification	chr20	50007900	50179193	Amplification	-	-	5	-	-	-	-	-	-	-	-
A138724A	NKAIN4	NM_152864	Copy Number change	Gene Amplification	chr20	61872791	61885835	Amplification	-	-	5	-	-	-	-	-	-	-	-
A138724A	NKX2-4	NM_033176	Short Variants	Substitution/Indel	chr20	21376757	21376757	c.857C>T	p.P286L	0.340	-	-	-	-	-	-	-	-	-
A138724A	NKX3-2	NM_001189	Short Variants	Substitution/Indel	chr4	13543763	13543763	c.856G>T	p.V286L	0.112	-	-	-	-	-	-	-	-	-
A138724A	NME7	NM_013330	Short Variants	Substitution/Indel	chr1	169267944	169267944	c.498T>G	p.D166E	0.240	-	-	-	-	-	-	-	-	-
A138724A	NOBOX	NM_001080413	Short Variants	Truncation	chr7	144097309	144097309	c.940dup	p.Q314Pfs*23	0.148	-	-	-	-	-	-	-	-	-
A138724A	NOV	NM_002514	Short Variants	Substitution/Indel	chr8	120435149	120435149	c.851T>A	p.L284Q	0.098	-	-	-	-	-	-	-	-	-
A138724A	NPBWR2	NM_005286	Copy Number change	Gene Amplification	chr20	62737151	62738230	Amplification	-	-	5	-	-	-	-	-	-	-	-
A138724A	NT5DC1	NM_152729	Short Variants	Truncation	chr6	116559482	116559482	c.1054G>T	p.E352*	0.067	-	-	-	-	-	-	-	-	-
A138724A	OPRL1	NM_001318853	Copy Number change	Gene Amplification	chr20	62714718	62730193	Amplification	-	-	5	-	-	-	-	-	-	-	-
A138724A	OR1J4	NM_001004452	Short Variants	Substitution/Indel	chr9	125281684	125281684	c.265G>T	p.D89Y	0.177	-	-	-	-	-	-	-	-	-
A138724A	OR2G6	NM_001013355	Short Variants	Substitution/Indel	chr1	248685383	248685383	c.436G>A	p.G146S	0.281	-	-	-	-	-	-	-	-	-
A138724A	OR4C12	NM_001005270	Short Variants	Substitution/Indel	chr11	50003357	50003357	c.681C>A	p.S227R	0.125	-	-	-	-	-	-	-	-	-
A138724A	PAN3	NM_175854	Copy Number change	Gene Amplification	chr13	28695765	28866708	Amplification	-	-	9	-	-	-	-	-	-	-	-
A138724A	PARD6B	NM_032521	Copy Number change	Gene Amplification	chr20	49348296	49373310	Amplification	-	-	5	-	-	-	-	-	-	-	-
A138724A	PC	NM_000920	Short Variants	Substitution/Indel	chr11	66638678	66638678	c.488-10C>A	-	0.152	-	-	-	-	-	-	-	-	-
A138724A	PCDHB12	NM_018932	Short Variants	Substitution/Indel	chr5	140590316	140590316	c.1837G>A	p.G613R	0.047	-	-	-	-	-	-	-	-	-
A138724A	PCDHB7	NM_018940	Short Variants	Substitution/Indel	chr5	140554220	140554220	c.1804C>A	p.L602M	0.058	-	-	-	-	-	-	-	-	-
A138724A	PCF11	NM_015885	Short Variants	Truncation	chr11	82877608	82877608	c.1669C>T	p.R557*	0.240	-	-	-	-	-	-	-	-	-
A138724A	PDE4D	NM_006203	Long Indel	Substitution/Indel	chr5	58334961	58523210	c.48-11416_401-163del	exon2_exon5del	0.09	-	-	-	-	-	-	-	-	-
A138724A	PDK4	NM_002612	Short Variants	Substitution/Indel	chr7	95222230	95222230	c.371G>A	p.R124Q	0.117	-	-	-	-	-	-	-	-	-
A138724A	PDX1	NM_000209	Copy Number change	Gene Amplification	chr13	28494238	28498855	Amplification	-	-	9	-	-	-	-	-	-	-	-
A138724A	PEX12	NM_000286	Short Variants	Substitution/Indel	chr17	33904202	33904204	c.533_535del	p.Q178del	0.111	-	-	-	-	-	-	-	-	-
A138724A	PIGB	NM_004855	Short Variants	Substitution/Indel	chr15	55643089	55643089	c.1316G>A	p.C439Y	0.211	-	-	-	-	-	-	-	-	-
A138724A	PKD1	NM_000296	Copy Number change	Gene Amplification	chr16	2139664	2185785	Amplification	-	-	3	-	-	-	-	-	-	-	-
A138724A	POLR1D	NM_152705	Copy Number change	Gene Amplification	chr13	28196073	28240136	Amplification	-	-	9	-	-	-	-	-	-	-	-
A138724A	POMP	NM_015932	Copy Number change	Gene Amplification	chr13	29233263	29252265	Amplification	-	-	9	-	-	-	-	-	-	-	-
A138724A	PPDPF	NM_024299	Copy Number change	Gene Amplification	chr20	62150751	62153246	Amplification	-	-	5	-	-	-	-	-	-	-	-
A138724A	PPP2R5D	NM_001270476	Short Variants	Substitution/Indel	chr6	42976870	42976870	c.703G>A	p.E235K	0.091	-	-	-	-	-	-	-	-	-
A138724A	PRDM9	NM_001310214	Short Variants	Substitution/Indel	chr5	23521279	23521279	c.499C>A	p.L167I	0.175	-	-	-	-	-	-	-	-	-
A138724A	PREX1	NM_020820	Copy Number change	Gene Amplification	chr20	47242383	47444407	Amplification	-	-	5	-	-	-	-	-	-	-	-
A138724A	PRPF6	NM_012469	Copy Number change	Gene Amplification	chr20	62612574	62664389	Amplification	-	-	5	-	-	-	-	-	-	-	-
A138724A	PRRC2B	NM_013318	Short Variants	Substitution/Indel	chr9	134353156	134353156	c.4432G>T	p.G1478C	0.051	-	-	-	-	-	-	-	-	-
A138724A	PTBP2	NM_001300985	Short Variants	Substitution/Indel	chr1	97243509	97243509	c.708+7C>T	-	0.141	-	-	-	-	-	-	-	-	-
A138724A	PTGIS	NM_000961	Copy Number change	Gene Amplification	chr20	48124409	48184676	Amplification	-	-	5	-	-	-	-	-	-	-	-
A138724A	PTK6	NM_001256358	Copy Number change	Gene Amplification	chr20	62160420	62168702	Amplification	-	-	5	-	-	-	-	-	-	-	-
A138724A	PTPN1	NM_002827	Copy Number change	Gene Amplification	chr20	49127036	49199300	Amplification	-	-	5	-	-	-	-	-	-	-	-
A138724A	PXDNL	NM_144651	Short Variants	Substitution/Indel	chr8	52232494	52232494	c.4349G>T	p.C1450F	0.085	-	-	-	-	-	-	-	-	-
A138724A	PYGB	NM_002862	Copy Number change	Gene Amplification	chr20	25228756	25276333	Amplification	-	-	7	-	-	-	-	-	-	-	-
A138724A	RABEP2	NM_024816	Short Variants	Substitution/Indel	chr16	28920040	28920040	c.1135C>T	p.R379W	0.159	-	-	-	-	-	-	-	-	-
A138724A	RARA	NM_000964	Copy Number change	Gene Amplification	chr17	38467410	38512519	Amplification	-	-	5	-	-	-	-	-	-	-	-
A138724A	RASL11A	NM_206827	Copy Number change	Gene Amplification	chr13	27845023	27847637	Amplification	-	-	9	-	-	-	-	-	-	-	-
A138724A	RGS19	NM_001039467	Copy Number change	Gene Amplification	chr20	62705181	62708284	Amplification	-	-	5	-	-	-	-	-	-	-	-
A138724A	RNF114	NM_018683	Copy Number change	Gene Amplification	chr20	48552899	48568705	Amplification	-	-	5	-	-	-	-	-	-	-	-
A138724A	ROCK1	NM_005406	Short Variants	Substitution/Indel	chr18	18567003	18567003	c.2212G>A	p.E738K	0.278	-	-	-	-	-	-	-	-	-
A138724A	RPL21	NM_000982	Copy Number change	Gene Amplification	chr13	27827887	27830677	Amplification	-	-	9	-	-	-	-	-	-	-	-
A138724A	RPTOR	NM_020761	Copy Number change	Gene Amplification	chr17	78498340	78938200	Amplification	-	-	6	-	-	-	-	-	-	-	-
A138724A	RTEL1	NM_001283009	Copy Number change	Gene Amplification	chr20	62290746	62327230	Amplification	-	-	5	-	-	-	-	-	-	-	-
A138724A	SALL4	NM_001318031	Copy Number change	Gene Amplification	chr20	50400773	50419002	Amplification	-	-	5	-	-	-	-	-	-	-	-
A138724A	SAMD10	NM_080621	Copy Number change	Gene Amplification	chr20	62606813	62611054	Amplification	-	-	5	-	-	-	-	-	-	-	-
A138724A	SERAC1	NM_032861	Short Variants	Substitution/Indel	chr6	158537241	158537241	c.1477G>A	p.V493I	0.086	-	-	-	-	-	-	-	-	-
A138724A	SKOR2	NM_001278063	Short Variants	Substitution/Indel	chr18	44773834	44773834	c.1721C>T	p.T574M	0.166	-	-	-	-	-	-	-	-	-
A138724A	SLC17A9	NM_022082	Copy Number change	Gene Amplification	chr20	61584152	61598890	Amplification	-	-	5	-	-	-	-	-	-	-	-
A138724A	SLC2A4RG	NM_020062	Copy Number change	Gene Amplification	chr20	62371148	62374347	Amplification	-	-	5	-	-	-	-	-	-	-	-
A138724A	SLC46A3	NM_001135919	Copy Number change	Gene Amplification	chr13	29275040	29292161	Amplification	-	-	9	-	-	-	-	-	-	-	-
A138724A	SLC9A8	NM_001260491	Copy Number change	Gene Amplification	chr20	48429412	48504479	Amplification	-	-	5	-	-	-	-	-	-	-	-
A138724A	SNAI1	NM_005985	Copy Number change	Gene Amplification	chr20	48599577	48604620	Amplification	-	-	5	-	-	-	-	-	-	-	-
A138724A	SOX18	NM_018419	Copy Number change	Gene Amplification	chr20	62679505	62680870	Amplification	-	-	5	-	-	-	-	-	-	-	-
A138724A	SPATA2	NM_001135773	Copy Number change	Gene Amplification	chr20	48522108	48525039	Amplification	-	-	5	-	-	-	-	-	-	-	-
A138724A	SPATS2	NM_001293285	Short Variants	Substitution/Indel	chr12	49890663	49890663	c.574A>G	p.T192A	0.087	-	-	-	-	-	-	-	-	-
A138724A	SRMS	NM_080823	Copy Number change	Gene Amplification	chr20	62172081	62178833	Amplification	-	-	5	-	-	-	-	-	-	-	-
A138724A	STMN3	NM_015894	Copy Number change	Gene Amplification	chr20	62272660	62284748	Amplification	-	-	5	-	-	-	-	-	-	-	-
A138724A	SULF1	NM_001128204	Short Variants	Substitution/Indel	chr8	70498733	70498733	c.554A>C	p.D185A	0.060	-	-	-	-	-	-	-	-	-
A138724A	SULF1	NM_001128204	Short Variants	Truncation	chr8	70536419	70536419	c.1837C>T	p.R613*	0.329	-	-	-	-	-	-	-	-	-
A138724A	SULF2	NM_198596	Copy Number change	Gene Amplification	chr20	46287060	46386139	Amplification	-	-	5	-	-	-	-	-	-	-	-
A138724A	SYNE3	NM_152592	Short Variants	Substitution/Indel	chr14	95906022	95906022	c.2173G>A	p.V725M	0.187	-	-	-	-	-	-	-	-	-
A138724A	TAS2R9	NM_023917	Short Variants	Substitution/Indel	chr12	10961758	10961758	c.917G>T	p.R306I	0.161	-	-	-	-	-	-	-	-	-
A138724A	TBCD	NM_005993	Copy Number change	Gene Amplification	chr17	80710041	80900392	Amplification	-	-	6	-	-	-	-	-	-	-	-
A138724A	TCEA2	NM_003195	Copy Number change	Gene Amplification	chr20	62694641	62703558	Amplification	-	-	5	-	-	-	-	-	-	-	-
A138724A	TCFL5	NM_006602	Copy Number change	Gene Amplification	chr20	61473267	61492950	Amplification	-	-	5	-	-	-	-	-	-	-	-
A138724A	TCP11L1	NM_001145541	Short Variants	Substitution/Indel	chr11	33076192	33076192	c.217G>A	p.V73I	0.218	-	-	-	-	-	-	-	-	-
A138724A	TMEM189-UBE2V1	NM_199203	Copy Number change	Gene Amplification	chr20	48699257	48770234	Amplification	-	-	5	-	-	-	-	-	-	-	-
A138724A	TNFRSF6B	NM_003823	Copy Number change	Gene Amplification	chr20	62328092	62329954	Amplification	-	-	5	-	-	-	-	-	-	-	-
A138724A	TNNI3K	NM_015978	Short Variants	Substitution/Indel	chr1	74954879	74954879	c.2128C>T	p.P710S	0.109	-	-	-	-	-	-	-	-	-
A138724A	TP53	NM_000546	Short Variants	Truncation	chr17	7577022	7577022	c.916C>T	p.R306*	0.338	-	-	-	-	-	-	-	-	-
A138724A	TPD52L2	NM_001243895	Copy Number change	Gene Amplification	chr20	62496668	62521418	Amplification	-	-	5	-	-	-	-	-	-	-	-
A138724A	TPTE	NM_001290224	Short Variants	Substitution/Indel	chr21	10916411	10916411	c.821G>A	p.R274Q	0.086	-	-	-	-	-	-	-	-	-
A138724A	TRIM41	NM_033549	Short Variants	Substitution/Indel	chr5	180657762	180657762	c.832G>T	p.V278L	0.066	-	-	-	-	-	-	-	-	-
A138724A	TRPM8	NM_024080	Short Variants	Substitution/Indel	chr2	234873287	234873287	c.1765C>A	p.L589M	0.136	-	-	-	-	-	-	-	-	-
A138724A	TSC2	NM_000548	Copy Number change	Gene Amplification	chr16	2097884	2138799	Amplification	-	-	6	-	-	-	-	-	-	-	-
A138724A	UBE2V1	NM_021988	Copy Number change	Gene Amplification	chr20	48715423	48732042	Amplification	-	-	5	-	-	-	-	-	-	-	-
A138724A	UCKL1	NM_017859	Copy Number change	Gene Amplification	chr20	62571308	62587729	Amplification	-	-	5	-	-	-	-	-	-	-	-
A138724A	URAD	NM_001105577	Copy Number change	Gene Amplification	chr13	28552235	28562806	Amplification	-	-	9	-	-	-	-	-	-	-	-
A138724A	USP12	NM_182488	Copy Number change	Gene Amplification	chr13	27643410	27745812	Amplification	-	-	9	-	-	-	-	-	-	-	-
A138724A	USP42	NM_032172	Short Variants	Substitution/Indel	chr7	6193827	6193827	c.2642G>A	p.R881Q	0.095	-	-	-	-	-	-	-	-	-
A138724A	VCPIP1	NM_025054	Short Variants	Substitution/Indel	chr8	67578090	67578090	c.1104A>C	p.K368N	0.049	-	-	-	-	-	-	-	-	-
A138724A	WASF3	NM_006646	Copy Number change	Gene Amplification	chr13	27216353	27260023	Amplification	-	-	9	-	-	-	-	-	-	-	-
A138724A	XCR1	NM_001024644	Short Variants	Substitution/Indel	chr3	46063200	46063200	c.240C>A	p.F80L	0.125	-	-	-	-	-	-	-	-	-
A138724A	YTHDF1	NM_017798	Copy Number change	Gene Amplification	chr20	61828012	61847311	Amplification	-	-	5	-	-	-	-	-	-	-	-
A138724A	ZBTB46	NM_025224	Copy Number change	Gene Amplification	chr20	62378228	62434890	Amplification	-	-	5	-	-	-	-	-	-	-	-
A138724A	ZFP36L2	NM_006887	Short Variants	Truncation	chr2	43452831	43452831	c.111dup	p.T38Dfs*46	0.136	-	-	-	-	-	-	-	-	-
A138724A	ZFP64	NM_199427	Copy Number change	Gene Amplification	chr20	50701090	50808212	Amplification	-	-	5	-	-	-	-	-	-	-	-
A138724A	ZGPAT	NM_001083113	Copy Number change	Gene Amplification	chr20	62339924	62367322	Amplification	-	-	5	-	-	-	-	-	-	-	-
A138724A	ZIM2	NM_001146326	Short Variants	Truncation	chr19	57286637	57286637	c.1003C>T	p.R335*	0.072	-	-	-	-	-	-	-	-	-
A138724A	ZMYND8	NM_001281775	Copy Number change	Gene Amplification	chr20	45839354	45985601	Amplification	-	-	5	-	-	-	-	-	-	-	-
A138724A	ZNF112	NM_001083335	Short Variants	Truncation	chr19	44832596	44832596	c.1732G>T	p.E578*	0.072	-	-	-	-	-	-	-	-	-
A138724A	ZNF512B	NM_020713	Copy Number change	Gene Amplification	chr20	62591186	62600561	Amplification	-	-	5	-	-	-	-	-	-	-	-
A138724A	ZNFX1	NM_021035	Copy Number change	Gene Amplification	chr20	47863766	47892406	Amplification	-	-	5	-	-	-	-	-	-	-	-
A139459A	ABCA13	NM_152701	Short Variants	Substitution/Indel	chr7	48390326	48390326	c.10291G>A	p.V3431M	0.289	-	-	-	-	-	-	-	-	-
A139459A	ABCA8	NM_001288985	Short Variants	Substitution/Indel	chr17	66913553	66913553	c.2087C>T	p.A696V	0.219	-	-	-	-	-	-	-	-	-
A139459A	ADAMTS19	NM_133638	Short Variants	Truncation	chr5	129072807	129072807	c.3538C>T	p.R1180*	0.242	-	-	-	-	-	-	-	-	-
A139459A	ANKRD11	NM_001256182	Short Variants	Substitution/Indel	chr16	89351221	89351221	c.1729T>A	p.S577T	0.356	-	-	-	-	-	-	-	-	-
A139459A	ANKRD52	NM_173595	Short Variants	Truncation	chr12	56641377	56641377	c.2082_2083dup	p.A695Gfs*4	0.243	-	-	-	-	-	-	-	-	-
A139459A	AP2A2	NM_001242837	Short Variants	Substitution/Indel	chr11	984648	984648	c.709G>A	p.V237M	0.270	-	-	-	-	-	-	-	-	-
A139459A	APC	NM_000038	Short Variants	Substitution/Indel	chr5	112170813	112170813	c.1909G>A	p.G637R	0.268	-	-	-	-	-	-	-	-	-
A139459A	APC	NM_000038	Short Variants	Truncation	chr5	112173917	112173917	c.2626C>T	p.R876*	0.258	-	-	-	-	-	-	-	-	-
A139459A	APC	NM_000038	Short Variants	Truncation	chr5	112175642	112175642	c.4351G>T	p.E1451*	0.273	-	-	-	-	-	-	-	-	-
A139459A	APOB	NM_000384	Short Variants	Substitution/Indel	chr2	21229548	21229548	c.10192G>A	p.A3398T	0.201	-	-	-	-	-	-	-	-	-
A139459A	ARHGAP29	NM_001328664	Short Variants	Substitution/Indel	chr1	94654391	94654391	c.1681+2T>C	-	0.187	-	-	-	-	-	-	-	-	-
A139459A	ARID1B	NM_020732	Short Variants	Substitution/Indel	chr6	157099403	157099429	c.360_386del	p.Q123_Q131del	0.163	-	-	-	-	-	-	-	-	-
A139459A	ARID4B	NM_001206794	Short Variants	Truncation	chr1	235345848	235345848	c.2386G>T	p.E796*	0.536	-	-	-	-	-	-	-	-	-
A139459A	ATAD3A	NM_018188	Copy Number change	Gene Amplification	chr1	1444538	1469499	Amplification	-	-	4	-	-	-	-	-	-	-	-
A139459A	ATAD3B	NM_031921	Copy Number change	Gene Amplification	chr1	1407227	1431644	Amplification	-	-	4	-	-	-	-	-	-	-	-
A139459A	ATAD3C	NM_001039211	Copy Number change	Gene Amplification	chr1	1386041	1403957	Amplification	-	-	4	-	-	-	-	-	-	-	-
A139459A	ATG2A	NM_015104	Short Variants	Substitution/Indel	chr11	64665156	64665156	c.5054C>T	p.T1685M	0.235	-	-	-	-	-	-	-	-	-
A139459A	ATIC	NM_004044	Short Variants	Substitution/Indel	chr2	216191646	216191646	c.633C>G	p.N211K	0.282	-	-	-	-	-	-	-	-	-
A139459A	ATP10D	NM_020453	Short Variants	Substitution/Indel	chr4	47571056	47571056	c.3056T>C	p.L1019P	0.276	-	-	-	-	-	-	-	-	-
A139459A	BBOF1	NM_025057	Short Variants	Substitution/Indel	chr14	74489790	74489790	c.228A>C	p.K76N	0.102	-	-	-	-	-	-	-	-	-
A139459A	BRINP3	NM_001317188	Short Variants	Substitution/Indel	chr1	190195207	190195207	c.655+5G>T	-	0.292	-	-	-	-	-	-	-	-	-
A139459A	BTBD11	NM_001018072	Short Variants	Substitution/Indel	chr12	107713325	107713325	c.608A>T	p.K203M	0.276	-	-	-	-	-	-	-	-	-
A139459A	C1orf68	NM_001024679	Short Variants	Substitution/Indel	chr1	152692274	152692274	c.277G>T	p.A93S	0.485	-	-	-	-	-	-	-	-	-
A139459A	C3orf80	NM_001168214	Short Variants	Substitution/Indel	chr3	159944140	159944140	c.718G>A	p.G240S	0.301	-	-	-	-	-	-	-	-	-
A139459A	C4A	NM_001252204	Copy Number change	Gene Amplification	chr6	31949856	31970366	Amplification	-	-	5	-	-	-	-	-	-	-	-
A139459A	C4B_2	NM_001242823	Copy Number change	Gene Amplification	chr6	31982594	32003103	Amplification	-	-	5	-	-	-	-	-	-	-	-
A139459A	C8B	NM_000066	Short Variants	Substitution/Indel	chr1	57431587	57431587	c.35C>T	p.P12L	0.278	-	-	-	-	-	-	-	-	-
A139459A	CA2	NM_000067	Short Variants	Substitution/Indel	chr8	86386556	86386556	c.355C>T	p.H119Y	0.275	-	-	-	-	-	-	-	-	-
A139459A	CACNA1H	NM_001005407	Short Variants	Substitution/Indel	chr16	1252300	1252300	c.1850T>G	p.L617R	0.297	-	-	-	-	-	-	-	-	-
A139459A	CCDC186	NM_001321829	Short Variants	Substitution/Indel	chr10	115922542	115922542	c.486G>C	p.L162F	0.260	-	-	-	-	-	-	-	-	-
A139459A	CCKBR	NM_001318029	Short Variants	Substitution/Indel	chr11	6291434	6291434	c.268G>A	p.V90M	0.234	-	-	-	-	-	-	-	-	-
A139459A	CD1B	NM_001764	Short Variants	Truncation	chr1	158299693	158299693	c.556C>T	p.R186*	0.313	-	-	-	-	-	-	-	-	-
A139459A	CDH18	NM_001167667	Short Variants	Substitution/Indel	chr5	19544120	19544120	c.1254-6C>A	-	0.156	-	-	-	-	-	-	-	-	-
A139459A	CFHR4	NM_001201550	Short Variants	Substitution/Indel	chr1	196884076	196884076	c.1358-10_1358-9insG	-	0.224	-	-	-	-	-	-	-	-	-
A139459A	CHDH	NM_018397	Short Variants	Substitution/Indel	chr3	53854643	53854643	c.986-8C>T	-	0.268	-	-	-	-	-	-	-	-	-
A139459A	CHMP2A	NM_014453	Short Variants	Substitution/Indel	chr19	59063424	59063426	c.475_477del	p.E159del	0.175	-	-	-	-	-	-	-	-	-
A139459A	CHST1	NM_003654	Short Variants	Substitution/Indel	chr11	45671822	45671822	c.652G>A	p.A218T	0.319	-	-	-	-	-	-	-	-	-
A139459A	CHST15	NM_001270764	Short Variants	Substitution/Indel	chr10	125780828	125780828	c.1291C>T	p.L431F	0.244	-	-	-	-	-	-	-	-	-
A139459A	CLCA1	NM_001285	Short Variants	Substitution/Indel	chr1	86964423	86964423	c.2282C>T	p.A761V	0.251	-	-	-	-	-	-	-	-	-
A139459A	CLK3	NM_001130028	Short Variants	Substitution/Indel	chr15	74911620	74911620	c.527G>A	p.R176Q	0.100	-	-	-	-	-	-	-	-	-
A139459A	CNP	NM_033133	Short Variants	Substitution/Indel	chr17	40123912	40123912	c.679G>A	p.V227I	0.335	-	-	-	-	-	-	-	-	-
A139459A	COL22A1	NM_152888	Short Variants	Substitution/Indel	chr8	139838891	139838891	c.969+10G>T	-	0.316	-	-	-	-	-	-	-	-	-
A139459A	CPS1	NM_001122633	Short Variants	Substitution/Indel	chr2	211502505	211502505	c.2785C>A	p.L929I	0.616	-	-	-	-	-	-	-	-	-
A139459A	CPT2	NM_000098	Short Variants	Substitution/Indel	chr1	53675923	53675923	c.577C>T	p.R193C	0.270	-	-	-	-	-	-	-	-	-
A139459A	CSMD2	NM_001281956	Short Variants	Substitution/Indel	chr1	34117939	34117939	c.4570G>A	p.A1524T	0.278	-	-	-	-	-	-	-	-	-
A139459A	CSMD2	NM_001281956	Short Variants	Substitution/Indel	chr1	33985126	33985126	c.10888G>A	p.A3630T	0.258	-	-	-	-	-	-	-	-	-
A139459A	CTRB2	NM_001025200	Short Variants	Substitution/Indel	chr16	75240099	75240099	c.53-8G>A	-	0.314	-	-	-	-	-	-	-	-	-
A139459A	CTSG	NM_001911	Short Variants	Substitution/Indel	chr14	25043476	25043476	c.569G>A	p.R190Q	0.276	-	-	-	-	-	-	-	-	-
A139459A	DCLRE1A	NM_001271816	Short Variants	Substitution/Indel	chr10	115602132	115602132	c.2635T>G	p.Y879D	0.270	-	-	-	-	-	-	-	-	-
A139459A	DCTN1	NM_004082	Short Variants	Substitution/Indel	chr2	74589201	74589209	c.3669_3677del	p.A1224_F1226del	0.175	-	-	-	-	-	-	-	-	-
A139459A	DEPDC5	NM_001007188	Short Variants	Substitution/Indel	chr22	32198681	32198681	c.947-9T>C	-	0.267	-	-	-	-	-	-	-	-	-
A139459A	DHRS11	NM_024308	Short Variants	Substitution/Indel	chr17	34956469	34956469	c.741+3G>T	-	0.31	-	-	-	-	-	-	-	-	-
A139459A	DNAH5	NM_001369	Short Variants	Substitution/Indel	chr5	13809199	13809199	c.7706A>T	p.N2569I	0.288	-	-	-	-	-	-	-	-	-
A139459A	DNAH9	NM_001372	Short Variants	Substitution/Indel	chr17	11572683	11572683	c.2929-4C>T	-	0.177	-	-	-	-	-	-	-	-	-
A139459A	DNAJC9	NM_015190	Short Variants	Substitution/Indel	chr10	75003668	75003668	c.596A>C	p.E199A	0.3	-	-	-	-	-	-	-	-	-
A139459A	DOCK6	NM_020812	Short Variants	Substitution/Indel	chr19	11326542	11326542	c.3956C>T	p.A1319V	0.220	-	-	-	-	-	-	-	-	-
A139459A	DOT1L	NM_032482	Copy Number change	Gene Amplification	chr19	2164133	2229857	Amplification	-	-	6	-	-	-	-	-	-	-	-
A139459A	DPCD	NM_001329742	Short Variants	Truncation	chr10	103360524	103360524	c.175G>T	p.G59*	0.272	-	-	-	-	-	-	-	-	-
A139459A	DPP3	NM_001256670	Short Variants	Substitution/Indel	chr11	66272153	66272153	c.1859C>T	p.A620V	0.211	-	-	-	-	-	-	-	-	-
A139459A	DRD5	NM_000798	Short Variants	Substitution/Indel	chr4	9784506	9784506	c.853C>T	p.R285C	0.106	-	-	-	-	-	-	-	-	-
A139459A	DYNC2H1	NM_001377	Short Variants	Substitution/Indel	chr11	103091474	103091474	c.9069G>T	p.L3023F	0.248	-	-	-	-	-	-	-	-	-
A139459A	EGLN1	NM_022051	Short Variants	Substitution/Indel	chr1	231557270	231557270	c.365C>T	p.A122V	0.267	-	-	-	-	-	-	-	-	-
A139459A	ENO1	NM_001201483	Short Variants	Substitution/Indel	chr1	8923371	8923371	c.820G>A	p.V274I	0.225	-	-	-	-	-	-	-	-	-
A139459A	EPHA2	NM_004431	Copy Number change	Gene Amplification	chr1	16428353	16502487	Amplification	-	-	5	-	-	-	-	-	-	-	-
A139459A	EPHA5	NM_004439	Short Variants	Substitution/Indel	chr4	66467731	66467731	c.538G>A	p.D180N	0.304	-	-	-	-	-	-	-	-	-
A139459A	FABP2	NM_000134	Short Variants	Truncation	chr4	120241940	120241940	c.124dup	p.T42Nfs*6	0.302	-	-	-	-	-	-	-	-	-
A139459A	FBXW7	NM_033632	Short Variants	Substitution/Indel	chr4	153249460	153249460	c.1318G>T	p.D440Y	0.236	-	-	-	-	-	-	-	-	-
A139459A	FBXW7	NM_033632	Short Variants	Substitution/Indel	chr4	153271193	153271193	c.584+1G>A	-	0.220	-	-	-	-	-	-	-	-	-
A139459A	FCGR2B	NM_001002273	Short Variants	Truncation	chr1	161642978	161642978	c.603_607dup	p.L203Pfs*9	0.100	-	-	-	-	-	-	-	-	-
A139459A	FEZ1	NM_005103	Short Variants	Substitution/Indel	chr11	125324060	125324060	c.986G>A	p.R329H	0.208	-	-	-	-	-	-	-	-	-
A139459A	FLG	NM_002016	Short Variants	Substitution/Indel	chr1	152284178	152284178	c.3184G>A	p.G1062R	0.222	-	-	-	-	-	-	-	-	-
A139459A	GH2	NM_002059	Short Variants	Substitution/Indel	chr17	61957709	61957709	c.626G>A	p.R209H	0.241	-	-	-	-	-	-	-	-	-
A139459A	GPR20	NM_005293	Short Variants	Substitution/Indel	chr8	142367183	142367183	c.841G>A	p.V281M	0.271	-	-	-	-	-	-	-	-	-
A139459A	GPS1	NM_001321089	Short Variants	Substitution/Indel	chr17	80014583	80014583	c.1411G>A	p.E471K	0.306	-	-	-	-	-	-	-	-	-
A139459A	GTF3C5	NM_001122823	Short Variants	Substitution/Indel	chr9	135933278	135933283	c.1500_1505del	p.E505_E506del	0.206	-	-	-	-	-	-	-	-	-
A139459A	GYS2	NM_021957	Short Variants	Substitution/Indel	chr12	21711196	21711196	c.1360G>A	p.D454N	0.218	-	-	-	-	-	-	-	-	-
A139459A	HDAC8	NM_001166418	Short Variants	Substitution/Indel	chrX	71710790	71710790	c.344G>T	p.G115V	0.545	-	-	-	-	-	-	-	-	-
A139459A	HERC1	NM_003922	Short Variants	Substitution/Indel	chr15	63904667	63904667	c.14183G>A	p.C4728Y	0.088	-	-	-	-	-	-	-	-	-
A139459A	HNRNPCL4	NM_001302551	Short Variants	Substitution/Indel	chr1	12907308	12907308	c.835G>A	p.E279K	0.150	-	-	-	-	-	-	-	-	-
A139459A	HS3ST4	NM_006040	Short Variants	Substitution/Indel	chr16	25703907	25703907	c.169G>A	p.G57S	0.215	-	-	-	-	-	-	-	-	-
A139459A	HSD17B3	NM_000197	Short Variants	Substitution/Indel	chr9	99003196	99003196	c.673-7G>A	-	0.315	-	-	-	-	-	-	-	-	-
A139459A	HTR3B	NM_006028	Short Variants	Substitution/Indel	chr11	113815351	113815351	c.964G>A	p.V322M	0.187	-	-	-	-	-	-	-	-	-
A139459A	HTR5A	NM_024012	Short Variants	Substitution/Indel	chr7	154863184	154863184	c.575G>T	p.C192F	0.255	-	-	-	-	-	-	-	-	-
A139459A	IL1RAPL2	NM_017416	Short Variants	Substitution/Indel	chrX	104512063	104512063	c.544-8A>C	-	0.559	-	-	-	-	-	-	-	-	-
A139459A	INSRR	NM_014215	Short Variants	Substitution/Indel	chr1	156821185	156821185	c.1126G>A	p.E376K	0.307	-	-	-	-	-	-	-	-	-
A139459A	IQUB	NM_001282855	Short Variants	Substitution/Indel	chr7	123101541	123101541	c.1877G>A	p.R626H	0.262	-	-	-	-	-	-	-	-	-
A139459A	ITSN2	NM_006277	Short Variants	Substitution/Indel	chr2	24469196	24469196	c.3386-7G>T	-	0.441	-	-	-	-	-	-	-	-	-
A139459A	KIF24	NM_194313	Short Variants	Truncation	chr9	34255150	34255150	c.3886C>T	p.R1296*	0.291	-	-	-	-	-	-	-	-	-
A139459A	KLF12	NM_007249	Short Variants	Substitution/Indel	chr13	74420501	74420501	c.133G>A	p.V45I	0.306	-	-	-	-	-	-	-	-	-
A139459A	KLHL3	NM_001257194	Short Variants	Substitution/Indel	chr5	136974692	136974692	c.1073C>T	p.A358V	0.231	-	-	-	-	-	-	-	-	-
A139459A	KPRP	NM_001025231	Short Variants	Substitution/Indel	chr1	152733160	152733160	c.1096T>G	p.S366A	0.259	-	-	-	-	-	-	-	-	-
A139459A	KRAS	NM_004985	Short Variants	Substitution/Indel	chr12	25380268	25380268	c.190T>A	p.Y64N	0.248	-	-	-	-	-	-	-	-	-
A139459A	KRAS	NM_004985	Short Variants	Substitution/Indel	chr12	25398284	25398284	c.35G>A	p.G12D	0.344	-	-	-	-	-	-	-	-	-
A139459A	LAT2	NM_014146	Short Variants	Substitution/Indel	chr7	73638392	73638392	c.493A>T	p.S165C	0.265	-	-	-	-	-	-	-	-	-
A139459A	LIX1L	NM_153713	Short Variants	Substitution/Indel	chr1	145492317	145492317	c.539G>A	p.R180Q	0.269	-	-	-	-	-	-	-	-	-
A139459A	LMF1	NM_022773	Short Variants	Substitution/Indel	chr16	960963	960963	c.631C>T	p.R211W	0.268	-	-	-	-	-	-	-	-	-
A139459A	LOXHD1	NM_144612	Short Variants	Substitution/Indel	chr18	44184084	44184084	c.868G>A	p.G290R	0.542	-	-	-	-	-	-	-	-	-
A139459A	LTBP3	NM_001130144	Short Variants	Substitution/Indel	chr11	65307194	65307194	c.3544G>A	p.A1182T	0.276	-	-	-	-	-	-	-	-	-
A139459A	MAGEC1	NM_005462	Short Variants	Substitution/Indel	chrX	140995478	140995478	c.2288C>A	p.P763H	0.393	-	-	-	-	-	-	-	-	-
A139459A	MICALL1	NM_033386	Short Variants	Substitution/Indel	chr22	38313759	38313759	c.383C>T	p.P128L	0.314	-	-	-	-	-	-	-	-	-
A139459A	MLK4	NM_032435	Short Variants	Substitution/Indel	chr1	233464337	233464337	c.563G>T	p.G188V	0.293	-	-	-	-	-	-	-	-	-
A139459A	MPC1L	NM_001195522	Short Variants	Substitution/Indel	chrX	40483212	40483212	c.395C>T	p.P132L	0.538	-	-	-	-	-	-	-	-	-
A139459A	MYD88	NM_002468	Short Variants	Substitution/Indel	chr3	38180163	38180163	c.11A>G	p.D4G	0.282	-	-	-	-	-	-	-	-	-
A139459A	MYH9	NM_002473	Short Variants	Substitution/Indel	chr22	36685238	36685238	c.4450G>T	p.A1484S	0.268	-	-	-	-	-	-	-	-	-
A139459A	MYLK4	NM_001012418	Short Variants	Substitution/Indel	chr6	2683343	2683343	c.599C>T	p.T200M	0.236	-	-	-	-	-	-	-	-	-
A139459A	MYO15A	NM_016239	Short Variants	Substitution/Indel	chr17	18061835	18061835	c.8968-2A>T	-	0.276	-	-	-	-	-	-	-	-	-
A139459A	MYO16	NM_001198950	Short Variants	Substitution/Indel	chr13	109699252	109699252	c.2797-12C>A	-	0.301	-	-	-	-	-	-	-	-	-
A139459A	MYOM3	NM_152372	Short Variants	Substitution/Indel	chr1	24417382	24417382	c.1337G>A	p.R446Q	0.329	-	-	-	-	-	-	-	-	-
A139459A	NARFL	NM_001304799	Short Variants	Substitution/Indel	chr16	784796	784796	c.209G>A	p.R70Q	0.284	-	-	-	-	-	-	-	-	-
A139459A	NEUROD4	NM_021191	Short Variants	Substitution/Indel	chr12	55420576	55420576	c.353C>G	p.S118C	0.302	-	-	-	-	-	-	-	-	-
A139459A	NKAIN2	NM_001040214	Short Variants	Substitution/Indel	chr6	124125386	124125386	c.41G>A	p.C14Y	0.246	-	-	-	-	-	-	-	-	-
A139459A	NME8	NM_016616	Short Variants	Substitution/Indel	chr7	37924817	37924817	c.1210A>G	p.R404G	0.394	-	-	-	-	-	-	-	-	-
A139459A	NOTCH1	NM_017617	Copy Number change	Gene Amplification	chr9	139390360	139460298	Amplification	-	-	5	-	-	-	-	-	-	-	-
A139459A	NPRL3	NM_001039476	Short Variants	Substitution/Indel	chr16	139798	139798	c.727C>T	p.R243C	0.282	-	-	-	-	-	-	-	-	-
A139459A	NTN1	NM_004822	Short Variants	Substitution/Indel	chr17	8926262	8926262	c.572C>T	p.A191V	0.306	-	-	-	-	-	-	-	-	-
A139459A	NVL	NM_001243146	Short Variants	Substitution/Indel	chr1	224463135	224463135	c.1421T>A	p.V474E	0.228	-	-	-	-	-	-	-	-	-
A139459A	OR13F1	NM_001004485	Short Variants	Substitution/Indel	chr9	107266830	107266830	c.287G>T	p.G96V	0.240	-	-	-	-	-	-	-	-	-
A139459A	OR2A25	NM_001004488	Short Variants	Substitution/Indel	chr7	143771509	143771509	c.197C>T	p.A66V	0.210	-	-	-	-	-	-	-	-	-
A139459A	OR2AE1	NM_001005276	Short Variants	Substitution/Indel	chr7	99473783	99473783	c.874C>T	p.R292W	0.316	-	-	-	-	-	-	-	-	-
A139459A	OR2T10	NM_001004693	Copy Number change	Gene Homozygous Deletion	chr1	248756119	248757079	Deletion	-	-	0	-	-	-	-	-	-	-	-
A139459A	OR2T11	NM_001001964	Copy Number change	Gene Homozygous Deletion	chr1	248789473	248790433	Deletion	-	-	0	-	-	-	-	-	-	-	-
A139459A	OR4A5	NM_001005272	Short Variants	Substitution/Indel	chr11	51412179	51412179	c.217A>G	p.T73A	0.244	-	-	-	-	-	-	-	-	-
A139459A	OR5W2	NM_001001960	Short Variants	Substitution/Indel	chr11	55681287	55681287	c.772A>G	p.M258V	0.24	-	-	-	-	-	-	-	-	-
A139459A	PADI6	NM_207421	Short Variants	Substitution/Indel	chr1	17714914	17714914	c.718G>A	p.D240N	0.226	-	-	-	-	-	-	-	-	-
A139459A	PARVA	NM_018222	Short Variants	Substitution/Indel	chr11	12495492	12495492	c.379A>T	p.N127Y	0.176	-	-	-	-	-	-	-	-	-
A139459A	PCDH7	NM_001173523	Short Variants	Substitution/Indel	chr4	30723661	30723661	c.617A>G	p.Y206C	0.149	-	-	-	-	-	-	-	-	-
A139459A	PCDHA12	NM_018903	Short Variants	Substitution/Indel	chr5	140257290	140257290	c.2233G>A	p.V745M	0.289	-	-	-	-	-	-	-	-	-
A139459A	PCLO	NM_014510	Short Variants	Substitution/Indel	chr7	82764213	82764213	c.2653G>A	p.A885T	0.273	-	-	-	-	-	-	-	-	-
A139459A	PGS1	NM_024419	Short Variants	Substitution/Indel	chr17	76395485	76395485	c.568G>A	p.V190I	0.277	-	-	-	-	-	-	-	-	-
A139459A	PIK3CA	NM_006218	Short Variants	Substitution/Indel	chr3	178936082	178936082	c.1624G>A	p.E542K	0.279	-	-	-	-	-	-	-	-	-
A139459A	PKHD1	NM_138694	Short Variants	Substitution/Indel	chr6	51771108	51771109	c.6712_6713inv	p.N2238F	0.145	-	-	-	-	-	-	-	-	-
A139459A	PKHD1	NM_138694	Short Variants	Substitution/Indel	chr6	51935813	51935813	c.658G>A	p.D220N	0.407	-	-	-	-	-	-	-	-	-
A139459A	POLR3A	NM_007055	Short Variants	Substitution/Indel	chr10	79745104	79745104	c.3072-6T>G	-	0.247	-	-	-	-	-	-	-	-	-
A139459A	POM121L12	NM_182595	Short Variants	Substitution/Indel	chr7	53103842	53103842	c.478C>A	p.P160T	0.285	-	-	-	-	-	-	-	-	-
A139459A	PPAN	NM_020230	Short Variants	Substitution/Indel	chr19	10221705	10221705	c.1286G>A	p.G429D	0.289	-	-	-	-	-	-	-	-	-
A139459A	PPEF2	NM_006239	Short Variants	Substitution/Indel	chr4	76817477	76817477	c.1dup	-	0.265	-	-	-	-	-	-	-	-	-
A139459A	PPM1D	NM_003620	Short Variants	Truncation	chr17	58740673	58740677	c.1578_1582del	p.I526Mfs*8	0.229	-	-	-	-	-	-	-	-	-
A139459A	PPP4R3B	NM_001122964	Short Variants	Substitution/Indel	chr2	55786056	55786056	c.2309G>A	p.G770D	0.198	-	-	-	-	-	-	-	-	-
A139459A	PPP4R3B	NM_001122964	Short Variants	Substitution/Indel	chr2	55826126	55826126	c.347A>G	p.E116G	0.335	-	-	-	-	-	-	-	-	-
A139459A	PRB4	NM_001261399	Short Variants	Substitution/Indel	chr12	11461600	11461600	c.317G>A	p.G106E	0.153	-	-	-	-	-	-	-	-	-
A139459A	PRDM11	NM_001256695	Short Variants	Substitution/Indel	chr11	45203305	45203305	c.-6-7G>A	-	0.350	-	-	-	-	-	-	-	-	-
A139459A	PRKD1	NM_001330069	Short Variants	Substitution/Indel	chr14	30105611	30105611	c.1099G>T	p.D367Y	0.218	-	-	-	-	-	-	-	-	-
A139459A	PRKD1	NM_001330069	Short Variants	Truncation	chr14	30046638	30046638	c.2569C>T	p.R857*	0.247	-	-	-	-	-	-	-	-	-
A139459A	PRMT7	NM_001184824	Short Variants	Substitution/Indel	chr16	68391077	68391077	c.1879G>A	p.D627N	0.275	-	-	-	-	-	-	-	-	-
A139459A	RACGAP1	NM_001126103	Short Variants	Truncation	chr12	50390918	50390918	c.949C>T	p.R317*	0.1	-	-	-	-	-	-	-	-	-
A139459A	RALGAPA1	NM_001283043	Short Variants	Substitution/Indel	chr14	36217781	36217781	c.1251+10C>T	-	0.219	-	-	-	-	-	-	-	-	-
A139459A	RAX	NM_013435	Short Variants	Substitution/Indel	chr18	56940405	56940405	c.34G>A	p.D12N	0.558	-	-	-	-	-	-	-	-	-
A139459A	RCL1	NM_005772	Short Variants	Substitution/Indel	chr9	4826852	4826852	c.209-6T>G	-	0.222	-	-	-	-	-	-	-	-	-
A139459A	RIMBP2	NM_015347	Short Variants	Substitution/Indel	chr12	130919311	130919311	c.2170G>A	p.D724N	0.233	-	-	-	-	-	-	-	-	-
A139459A	RIMS1	NM_001168407	Short Variants	Substitution/Indel	chr6	72993819	72993819	c.1695A>T	p.E565D	0.272	-	-	-	-	-	-	-	-	-
A139459A	RIMS1	NM_014989	Short Variants	Substitution/Indel	chr6	72889453	72889453	c.647C>T	p.S216L	0.275	-	-	-	-	-	-	-	-	-
A139459A	RNF220	NM_001319956	Short Variants	Substitution/Indel	chr1	44878122	44878122	c.353G>A	p.G118E	0.215	-	-	-	-	-	-	-	-	-
A139459A	RREB1	NM_001003698	Short Variants	Substitution/Indel	chr6	7248806	7248806	c.4669C>T	p.R1557C	0.302	-	-	-	-	-	-	-	-	-
A139459A	SARM1	NM_015077	Short Variants	Truncation	chr17	26708407	26708407	c.655dup	p.D219Gfs*62	0.244	-	-	-	-	-	-	-	-	-
A139459A	SBF1	NM_002972	Short Variants	Substitution/Indel	chr22	50894751	50894751	c.4160C>T	p.A1387V	0.298	-	-	-	-	-	-	-	-	-
A139459A	SDCCAG8	NM_006642	Short Variants	Substitution/Indel	chr1	243493985	243493985	c.1212G>A	p.M404I	0.264	-	-	-	-	-	-	-	-	-
A139459A	SEMA5B	NM_001031702	Short Variants	Substitution/Indel	chr3	122631758	122631758	c.2657G>A	p.R886H	0.255	-	-	-	-	-	-	-	-	-
A139459A	SLC1A3	NM_004172	Short Variants	Substitution/Indel	chr5	36684073	36684073	c.1397C>T	p.T466M	0.204	-	-	-	-	-	-	-	-	-
A139459A	SLC2A14	NM_001286233	Short Variants	Substitution/Indel	chr12	7982502	7982502	c.442C>T	p.R148C	0.337	-	-	-	-	-	-	-	-	-
A139459A	SLC35B1	NM_005827	Short Variants	Substitution/Indel	chr17	47785252	47785252	c.55C>T	p.P19S	0.280	-	-	-	-	-	-	-	-	-
A139459A	SMAD2	NM_005901	Short Variants	Truncation	chr18	45368211	45368211	c.1391C>G	p.S464*	0.484	-	-	-	-	-	-	-	-	-
A139459A	SMAD3	NM_005902	Short Variants	Substitution/Indel	chr15	67457388	67457388	c.362G>A	p.C121Y	0.398	-	-	-	-	-	-	-	-	-
A139459A	SNRNP200	NM_014014	Short Variants	Substitution/Indel	chr2	96956090	96956090	c.2716G>A	p.V906M	0.240	-	-	-	-	-	-	-	-	-
A139459A	SNX13	NM_015132	Short Variants	Substitution/Indel	chr7	17873711	17873711	c.1561G>C	p.D521H	0.210	-	-	-	-	-	-	-	-	-
A139459A	SORCS2	NM_020777	Short Variants	Substitution/Indel	chr4	7194398	7194398	c.25G>A	p.A9T	0.264	-	-	-	-	-	-	-	-	-
A139459A	SOX9	NM_000346	Short Variants	Truncation	chr17	70120373	70120373	c.1376_1377dup	p.T460Afs*11	0.236	-	-	-	-	-	-	-	-	-
A139459A	SOX9	NM_000346	Short Variants	Substitution/Indel	chr17	70118947	70118947	c.519G>C	p.K173N	0.292	-	-	-	-	-	-	-	-	-
A139459A	SSC4D	NM_080744	Short Variants	Substitution/Indel	chr7	76027002	76027002	c.701C>A	p.A234E	0.339	-	-	-	-	-	-	-	-	-
A139459A	SSU72	NM_014188	Copy Number change	Gene Amplification	chr1	1477436	1509957	Amplification	-	-	4	-	-	-	-	-	-	-	-
A139459A	STAG1	NM_005862	Short Variants	Truncation	chr3	136221585	136221585	c.713T>G	p.L238*	0.278	-	-	-	-	-	-	-	-	-
A139459A	TCEA3	NM_003196	Short Variants	Substitution/Indel	chr1	23713876	23713876	c.856G>T	p.A286S	0.334	-	-	-	-	-	-	-	-	-
A139459A	TCERG1	NM_001040006	Short Variants	Substitution/Indel	chr5	145883408	145883408	c.2506A>C	p.K836Q	0.250	-	-	-	-	-	-	-	-	-
A139459A	TCHHL1	NM_001008536	Short Variants	Substitution/Indel	chr1	152058632	152058632	c.1526C>A	p.S509Y	0.295	-	-	-	-	-	-	-	-	-
A139459A	TEKT2	NM_014466	Short Variants	Substitution/Indel	chr1	36552860	36552860	c.803G>A	p.R268Q	0.272	-	-	-	-	-	-	-	-	-
A139459A	TEP1	NM_001319035	Short Variants	Truncation	chr14	20852786	20852796	c.2860_2870del	p.S954Qfs*13	0.231	-	-	-	-	-	-	-	-	-
A139459A	TEX14	NM_001201457	Short Variants	Substitution/Indel	chr17	56638904	56638904	c.4272A>T	p.Q1424H	0.263	-	-	-	-	-	-	-	-	-
A139459A	TMEM240	NM_001114748	Copy Number change	Gene Amplification	chr1	1470693	1475747	Amplification	-	-	4	-	-	-	-	-	-	-	-
A139459A	TPTE	NM_199261	Short Variants	Truncation	chr21	10952937	10952937	c.260C>A	p.S87*	0.105	-	-	-	-	-	-	-	-	-
A139459A	TSC2	NM_000548	Copy Number change	Gene Amplification	chr16	2097884	2138799	Amplification	-	-	5	-	-	-	-	-	-	-	-
A139459A	TSPEAR	NM_001272037	Short Variants	Substitution/Indel	chr21	45941917	45941917	c.1211C>T	p.A404V	0.309	-	-	-	-	-	-	-	-	-
A139459A	TTBK2	NM_173500	Short Variants	Substitution/Indel	chr15	43044462	43044462	c.2982C>A	p.D994E	0.053	-	-	-	-	-	-	-	-	-
A139459A	TTC16	NM_144965	Short Variants	Substitution/Indel	chr9	130479926	130479926	c.301C>T	p.R101W	0.231	-	-	-	-	-	-	-	-	-
A139459A	TTC17	NM_001307943	Short Variants	Substitution/Indel	chr11	43413457	43413457	c.618G>T	p.R206S	0.277	-	-	-	-	-	-	-	-	-
A139459A	TTN	NM_001256850	Short Variants	Substitution/Indel	chr2	179637996	179637996	c.7695G>T	p.W2565C	0.533	-	-	-	-	-	-	-	-	-
A139459A	TUBA3C	NM_006001	Short Variants	Substitution/Indel	chr13	19751551	19751551	c.572C>T	p.T191I	0.245	-	-	-	-	-	-	-	-	-
A139459A	UBE2M	NM_003969	Short Variants	Substitution/Indel	chr19	59068421	59068421	c.204+9G>A	-	0.318	-	-	-	-	-	-	-	-	-
A139459A	USP11	NM_004651	Short Variants	Substitution/Indel	chrX	47104421	47104421	c.2222C>T	p.P741L	0.528	-	-	-	-	-	-	-	-	-
A139459A	VWA1	NM_022834	Copy Number change	Gene Amplification	chr1	1371104	1375251	Amplification	-	-	4	-	-	-	-	-	-	-	-
A139459A	WNT7B	NM_058238	Short Variants	Substitution/Indel	chr22	46319029	46319029	c.757C>T	p.R253C	0.320	-	-	-	-	-	-	-	-	-
A139459A	ZBP1	NM_001160417	Short Variants	Substitution/Indel	chr20	56179655	56179655	c.1261G>A	p.G421R	0.25	-	-	-	-	-	-	-	-	-
A139459A	ZFP64	NM_001319146	Short Variants	Substitution/Indel	chr20	50701535	50701535	c.842G>A	p.C281Y	0.262	-	-	-	-	-	-	-	-	-
A139459A	ZIC4	NM_001168378	Short Variants	Truncation	chr3	147113651	147113651	c.826C>T	p.R276*	0.247	-	-	-	-	-	-	-	-	-
A139459A	ZNF19	NM_006961	Short Variants	Substitution/Indel	chr16	71509429	71509429	c.1021C>T	p.H341Y	0.284	-	-	-	-	-	-	-	-	-
A139459A	ZNF645	NM_152577	Short Variants	Substitution/Indel	chrX	22291224	22291224	c.116G>A	p.G39E	0.564	-	-	-	-	-	-	-	-	-
A139459A	ZNF804B	NM_181646	Short Variants	Substitution/Indel	chr7	88962883	88962883	c.587G>A	p.R196H	0.260	-	-	-	-	-	-	-	-	-
A140348A	AASDH	NM_001286668	Short Variants	Substitution/Indel	chr4	57244590	57244590	c.92C>T	p.T31I	0.033	-	-	-	-	-	-	-	-	-
A140348A	ADGRA2	NM_032777	Short Variants	Substitution/Indel	chr8	37687503	37687503	c.689G>A	p.G230D	0.020	-	-	-	-	-	-	-	-	-
A140348A	AHNAK2	NM_138420	Copy Number change	Gene Amplification	chr14	105404368	105444606	Amplification	-	-	5	-	-	-	-	-	-	-	-
A140348A	AP3D1	NM_003938	Copy Number change	Gene Amplification	chr19	2102159	2151345	Amplification	-	-	6	-	-	-	-	-	-	-	-
A140348A	APC	NM_000038	Short Variants	Substitution/Indel	chr5	112154721	112154721	c.992C>T	p.S331L	0.013	-	-	-	-	-	-	-	-	-
A140348A	ARHGEF6	NM_001306177	Short Variants	Truncation	chrX	135772819	135772819	c.673C>T	p.R225*	0.018	-	-	-	-	-	-	-	-	-
A140348A	ASNS	NM_001178075	Short Variants	Truncation	chr7	97488588	97488588	c.546dup	p.Y183Ifs*14	0.106	-	-	-	-	-	-	-	-	-
A140348A	ATP10A	NM_024490	Short Variants	Truncation	chr15	26108000	26108000	c.244C>T	p.Q82*	0.011	-	-	-	-	-	-	-	-	-
A140348A	BAZ2A	NM_001300905	Short Variants	Truncation	chr12	56992694	56992694	c.5504del	p.P1835Lfs*43	0.010	-	-	-	-	-	-	-	-	-
A140348A	BCOR	NM_017745	Copy Number change	Gene Amplification	chrX	39890888	39957242	Amplification	-	-	6	-	-	-	-	-	-	-	-
A140348A	C4A	NM_001252204	Copy Number change	Gene Amplification	chr6	31949856	31970366	Amplification	-	-	5	-	-	-	-	-	-	-	-
A140348A	C4B_2	NM_001242823	Copy Number change	Gene Amplification	chr6	31982594	32003103	Amplification	-	-	5	-	-	-	-	-	-	-	-
A140348A	CA6	NM_001215	Short Variants	Substitution/Indel	chr1	9030987	9030987	c.791G>A	p.R264H	0.194	-	-	-	-	-	-	-	-	-
A140348A	CCNA1	NM_001111045	Short Variants	Substitution/Indel	chr13	37016345	37016345	c.1247G>A	p.S416N	0.037	-	-	-	-	-	-	-	-	-
A140348A	CGB1	NM_033377	Copy Number change	Gene Amplification	chr19	49538831	49539995	Amplification	-	-	7	-	-	-	-	-	-	-	-
A140348A	CGB2	NM_033378	Copy Number change	Gene Amplification	chr19	49535320	49536501	Amplification	-	-	7	-	-	-	-	-	-	-	-
A140348A	CGB5	NM_033043	Copy Number change	Gene Amplification	chr19	49547414	49548574	Amplification	-	-	7	-	-	-	-	-	-	-	-
A140348A	CGB7	NM_033142	Copy Number change	Gene Amplification	chr19	49557524	49561584	Amplification	-	-	7	-	-	-	-	-	-	-	-
A140348A	CGB8	NM_033183	Copy Number change	Gene Amplification	chr19	49550888	49552048	Amplification	-	-	7	-	-	-	-	-	-	-	-
A140348A	DOT1L	NM_032482	Copy Number change	Gene Amplification	chr19	2164133	2229857	Amplification	-	-	6	-	-	-	-	-	-	-	-
A140348A	DTYMK	NM_001165031	Short Variants	Substitution/Indel	chr2	242625173	242625173	c.239+11T>C	-	0.282	-	-	-	-	-	-	-	-	-
A140348A	FAM13B	NM_001101801	Short Variants	Substitution/Indel	chr5	137292229	137292229	c.1090T>C	p.S364P	0.295	-	-	-	-	-	-	-	-	-
A140348A	FREM2	NM_207361	Short Variants	Substitution/Indel	chr13	39262875	39262875	c.1394C>T	p.P465L	0.024	-	-	-	-	-	-	-	-	-
A140348A	GALE	NM_000403	Short Variants	Substitution/Indel	chr1	24125183	24125183	c.159G>C	p.Q53H	0.642	-	-	-	-	-	-	-	-	-
A140348A	GATA1	NM_002049	Short Variants	Substitution/Indel	chrX	48651591	48651591	c.757C>T	p.R253W	0.014	-	-	-	-	-	-	-	-	-
A140348A	GDF11	NM_005811	Short Variants	Substitution/Indel	chr12	56137184	56137184	c.114_116dup	p.A41dup	0.265	-	-	-	-	-	-	-	-	-
A140348A	GK2	NM_033214	Short Variants	Substitution/Indel	chr4	80328318	80328318	c.1037A>C	p.E346A	0.132	-	-	-	-	-	-	-	-	-
A140348A	GRIK5	NM_002088	Short Variants	Substitution/Indel	chr19	42503136	42503136	c.2830G>C	p.A944P	0.021	-	-	-	-	-	-	-	-	-
A140348A	KIT	NM_000222	Short Variants	Substitution/Indel	chr4	55593601	55593606	c.1669_1674del	p.W557_K558del	0.396	-	-	-	-	-	-	-	-	-
A140348A	LHB	NM_000894	Copy Number change	Gene Amplification	chr19	49519265	49520370	Amplification	-	-	4	-	-	-	-	-	-	-	-
A140348A	MEIS3	NM_020160	Short Variants	Substitution/Indel	chr19	47918108	47918108	c.463G>A	p.D155N	0.449	-	-	-	-	-	-	-	-	-
A140348A	MN1	NM_002430	Short Variants	Substitution/Indel	chr22	28194904	28194906	c.1626_1628del	p.Q543del	0.012	-	-	-	-	-	-	-	-	-
A140348A	MUC16	NM_024690	Short Variants	Substitution/Indel	chr19	8987329	8987329	c.41758G>T	p.V13920L	0.014	-	-	-	-	-	-	-	-	-
A140348A	PLXNA4	NM_001105543	Short Variants	Substitution/Indel	chr7	132174067	132174067	c.1355G>T	p.S452I	0.371	-	-	-	-	-	-	-	-	-
A140348A	PON1	NM_000446	Short Variants	Substitution/Indel	chr7	94937392	94937392	c.629C>T	p.P210L	0.035	-	-	-	-	-	-	-	-	-
A140348A	RBCK1	NM_031229	Short Variants	Substitution/Indel	chr20	401627	401627	c.869C>T	p.A290V	0.013	-	-	-	-	-	-	-	-	-
A140348A	SFTPB	NM_000542	Short Variants	Truncation	chr2	85890494	85890495	c.976_977del	p.V326Wfs*70	0.017	-	-	-	-	-	-	-	-	-
A140348A	SLC30A10	NM_018713	Short Variants	Truncation	chr1	220101256	220101256	c.527del	p.P176Rfs*16	0.021	-	-	-	-	-	-	-	-	-
A140348A	TRPA1	NM_007332	Short Variants	Substitution/Indel	chr8	72969168	72969168	c.1178G>T	p.R393L	0.1	-	-	-	-	-	-	-	-	-
A140348A	VPS35	NM_018206	Short Variants	Substitution/Indel	chr16	46708254	46708254	c.1132G>A	p.E378K	0.086	-	-	-	-	-	-	-	-	-
A140348A	ZNF426	NM_001300883	Short Variants	Substitution/Indel	chr19	9639714	9639714	c.893A>G	p.Y298C	0.421	-	-	-	-	-	-	-	-	-
A140348A	ZNF785	NM_152458	Short Variants	Substitution/Indel	chr16	30593885	30593885	c.1214G>A	p.G405E	0.016	-	-	-	-	-	-	-	-	-
A141471A	ABHD3	ABHD3(NM_138340);MIB1(NM_020774)	Rearrangement	Fusion/Rearrangement	-	-	-	-	-	0.227273	-	ABHD3	NM_138340	exon6-9	chr18:19243782	MIB1	NM_020774	exon5-21	chr18:19356122
A141471A	ACTB	NM_001101	Copy Number change	Gene Amplification	chr7	5567330	5569346	Amplification	-	-	4.9	-	-	-	-	-	-	-	-
A141471A	ACTRT2	NM_080431	Copy Number change	Gene Amplification	chr1	2938217	2939417	Amplification	-	-	5	-	-	-	-	-	-	-	-
A141471A	ADAM18	NM_014237	Rearrangement	Fusion/Rearrangement	-	-	-	-	-	0.0671835	-	ADAM18	NM_014237	exon1-18	chr8:39565349	intergenic	NULL	NULL	chr8:38267314
A141471A	ADAP1	NM_001284308	Copy Number change	Gene Amplification	chr7	938512	995045	Amplification	-	-	4.9	-	-	-	-	-	-	-	-
A141471A	ADCY1	NM_021116	Short Variants	Substitution/Indel	chr7	45747949	45747949	c.2818G>A	p.A940T	0.211	-	-	-	-	-	-	-	-	-
A141471A	ADCY9	NM_001116	Copy Number change	Gene Amplification	chr16	4015771	4165497	Amplification	-	-	5.5	-	-	-	-	-	-	-	-
A141471A	ADGRA2	NM_032777	Copy Number change	Gene Amplification	chr8	37654679	37699984	Amplification	-	-	7.3	-	-	-	-	-	-	-	-
A141471A	ADRB3	NM_000025	Copy Number change	Gene Amplification	chr8	37821686	37824084	Amplification	-	-	4.8	-	-	-	-	-	-	-	-
A141471A	AMZ1	NM_001321766	Copy Number change	Gene Amplification	chr7	2740057	2802800	Amplification	-	-	4.9	-	-	-	-	-	-	-	-
A141471A	ANKRD33B	NM_001164440	Short Variants	Substitution/Indel	chr5	10649695	10649695	c.955G>A	p.A319T	0.435	-	-	-	-	-	-	-	-	-
A141471A	ANKRD36B	NM_025190	Short Variants	Substitution/Indel	chr2	98154802	98154802	c.2012A>T	p.Q671L	0.123	-	-	-	-	-	-	-	-	-
A141471A	ANKRD36C	NM_001310154	Short Variants	Substitution/Indel	chr2	96549920	96549920	c.2218_2218+1delinsCT	-	0.173	-	-	-	-	-	-	-	-	-
A141471A	ANKS1B	NM_152788	Short Variants	Substitution/Indel	chr12	99837531	99837531	c.1495T>C	p.S499P	0.169	-	-	-	-	-	-	-	-	-
A141471A	ANXA6	NM_001155	Short Variants	Substitution/Indel	chr5	150509024	150509024	c.862G>A	p.D288N	0.199	-	-	-	-	-	-	-	-	-
A141471A	AP5Z1	NM_014855	Copy Number change	Gene Amplification	chr7	4815306	4831061	Amplification	-	-	4.9	-	-	-	-	-	-	-	-
A141471A	APOBEC3A	NM_001270406	Copy Number change	Gene Amplification	chr22	39353650	39358567	Amplification	-	-	6.8	-	-	-	-	-	-	-	-
A141471A	APOBEC3C	NM_014508	Copy Number change	Gene Amplification	chr22	39410315	39414393	Amplification	-	-	6.8	-	-	-	-	-	-	-	-
A141471A	APOBEC3D	NM_152426	Copy Number change	Gene Amplification	chr22	39417472	39429322	Amplification	-	-	6.8	-	-	-	-	-	-	-	-
A141471A	APOBEC3F	NM_145298	Copy Number change	Gene Amplification	chr22	39436913	39448701	Amplification	-	-	6.8	-	-	-	-	-	-	-	-
A141471A	APOBEC3G	NM_021822	Copy Number change	Gene Amplification	chr22	39473314	39483479	Amplification	-	-	6.8	-	-	-	-	-	-	-	-
A141471A	ARHGAP24	NM_001025616	Short Variants	Substitution/Indel	chr4	86893325	86893325	c.732+4A>C	-	0.257	-	-	-	-	-	-	-	-	-
A141471A	ARHGAP31	NM_020754	Short Variants	Substitution/Indel	chr3	119135097	119135097	c.4321A>G	p.R1441G	0.256	-	-	-	-	-	-	-	-	-
A141471A	ARHGEF16	NM_014448	Copy Number change	Gene Amplification	chr1	3379642	3397201	Amplification	-	-	5	-	-	-	-	-	-	-	-
A141471A	ARNT	NM_001197325	Short Variants	Substitution/Indel	chr1	150808746	150808746	c.655+8_655+9dup	-	0.131	-	-	-	-	-	-	-	-	-
A141471A	ATP2A1	NM_001286075	Short Variants	Substitution/Indel	chr16	28895961	28895961	c.154C>A	p.Q52K	0.112	-	-	-	-	-	-	-	-	-
A141471A	AXIN1	NM_003502	Copy Number change	Gene Amplification	chr16	338064	402461	Amplification	-	-	5.8	-	-	-	-	-	-	-	-
A141471A	BBS1	NM_024649	Short Variants	Substitution/Indel	chr11	66283056	66283056	c.478C>T	p.R160W	0.211	-	-	-	-	-	-	-	-	-
A141471A	BCAT1	NM_001178091	Short Variants	Substitution/Indel	chr12	25047312	25047312	c.176C>T	p.T59M	0.911	-	-	-	-	-	-	-	-	-
A141471A	BCAT1	NM_001178091	Copy Number change	Gene Amplification	chr12	24970902	25101923	Amplification	-	-	39.1	-	-	-	-	-	-	-	-
A141471A	BHLHE41	NM_030762	Copy Number change	Gene Amplification	chr12	26274839	26277741	Amplification	-	-	12.5	-	-	-	-	-	-	-	-
A141471A	BMP8B	NM_001720	Copy Number change	Gene Amplification	chr1	40229363	40254207	Amplification	-	-	5.2	-	-	-	-	-	-	-	-
A141471A	BRAT1	NM_152743	Copy Number change	Gene Amplification	chr7	2577615	2594121	Amplification	-	-	4.9	-	-	-	-	-	-	-	-
A141471A	BRF2	NM_018310	Copy Number change	Gene Amplification	chr8	37701949	37707344	Amplification	-	-	7.3	-	-	-	-	-	-	-	-
A141471A	BRINP2	NM_021165	Short Variants	Substitution/Indel	chr1	177249739	177249739	c.1427G>A	p.R476H	0.208	-	-	-	-	-	-	-	-	-
A141471A	BRINP3	NM_199051	Short Variants	Substitution/Indel	chr1	190250791	190250791	c.326G>A	p.R109H	0.364	-	-	-	-	-	-	-	-	-
A141471A	C12orf77	NM_001101339	Copy Number change	Gene Amplification	chr12	25147185	25150176	Amplification	-	-	39.1	-	-	-	-	-	-	-	-
A141471A	C1orf174	NM_207356	Copy Number change	Gene Amplification	chr1	3806520	3816802	Amplification	-	-	5	-	-	-	-	-	-	-	-
A141471A	C7orf50	NM_001350968	Copy Number change	Gene Amplification	chr7	1037230	1167077	Amplification	-	-	4.9	-	-	-	-	-	-	-	-
A141471A	C8orf86	NM_207412	Copy Number change	Gene Amplification	chr8	38369796	38386177	Amplification	-	-	6.4	-	-	-	-	-	-	-	-
A141471A	CADM3	NM_001127173	Short Variants	Substitution/Indel	chr1	159170642	159170642	c.1127C>T	p.A376V	0.329	-	-	-	-	-	-	-	-	-
A141471A	CARD11	NM_032415	Copy Number change	Gene Amplification	chr7	2926211	3018200	Amplification	-	-	4.9	-	-	-	-	-	-	-	-
A141471A	CASC1	NM_001082973	Copy Number change	Gene Amplification	chr12	25261439	25348036	Amplification	-	-	39.1	-	-	-	-	-	-	-	-
A141471A	CCDC27	NM_152492	Copy Number change	Gene Amplification	chr1	3669024	3688146	Amplification	-	-	5	-	-	-	-	-	-	-	-
A141471A	CD1E	NM_030893	Short Variants	Substitution/Indel	chr1	158324462	158324462	c.354A>T	p.E118D	0.173	-	-	-	-	-	-	-	-	-
A141471A	CD5L	NM_005894	Short Variants	Substitution/Indel	chr1	157809200	157809200	c.29C>A	p.A10D	0.375	-	-	-	-	-	-	-	-	-
A141471A	CEP104	NM_014704	Copy Number change	Gene Amplification	chr1	3731963	3772544	Amplification	-	-	5	-	-	-	-	-	-	-	-
A141471A	CHST12	NM_001243794	Copy Number change	Gene Amplification	chr7	2472236	2473556	Amplification	-	-	4.9	-	-	-	-	-	-	-	-
A141471A	COLEC12	NM_130386	Short Variants	Substitution/Indel	chr18	347236	347236	c.386C>A	p.T129N	0.288	-	-	-	-	-	-	-	-	-
A141471A	COX19	NM_001031617	Copy Number change	Gene Amplification	chr7	1008992	1015164	Amplification	-	-	4.9	-	-	-	-	-	-	-	-
A141471A	CYP2W1	NM_017781	Copy Number change	Gene Amplification	chr7	1022814	1028438	Amplification	-	-	4.9	-	-	-	-	-	-	-	-
A141471A	CYTH3	NM_004227	Copy Number change	Gene Amplification	chr7	6204550	6312181	Amplification	-	-	6.8	-	-	-	-	-	-	-	-
A141471A	DAGLB	NM_139179	Copy Number change	Gene Amplification	chr7	6449446	6487703	Amplification	-	-	6.8	-	-	-	-	-	-	-	-
A141471A	DFFB	NM_004402	Copy Number change	Gene Amplification	chr1	3774164	3800308	Amplification	-	-	5	-	-	-	-	-	-	-	-
A141471A	DNAH1	NM_015512	Short Variants	Substitution/Indel	chr3	52402777	52402777	c.5786C>T	p.S1929L	0.370	-	-	-	-	-	-	-	-	-
A141471A	DNAH5	NM_001369	Short Variants	Substitution/Indel	chr5	13883155	13883155	c.3032G>A	p.R1011Q	0.221	-	-	-	-	-	-	-	-	-
A141471A	EGFR	NM_005228	Copy Number change	Gene Amplification	chr7	55066910	55293370	Amplification	-	-	6.2	-	-	-	-	-	-	-	-
A141471A	EIF2AK1	NM_001134335	Short Variants	Substitution/Indel	chr7	6080713	6080713	c.926A>G	p.N309S	0.127	-	-	-	-	-	-	-	-	-
A141471A	EIF3B	NM_003751	Copy Number change	Gene Amplification	chr7	2394506	2419140	Amplification	-	-	4.9	-	-	-	-	-	-	-	-
A141471A	EIF3CL	NM_001317857	Copy Number change	Gene Amplification	chr16	28391099	28746853	Amplification	-	-	5.9	-	-	-	-	-	-	-	-
A141471A	EIF4EBP1	NM_004095	Copy Number change	Gene Amplification	chr8	37888043	37917497	Amplification	-	-	4.8	-	-	-	-	-	-	-	-
A141471A	ELFN1	NM_001128636	Copy Number change	Gene Amplification	chr7	1784216	1786736	Amplification	-	-	4.9	-	-	-	-	-	-	-	-
A141471A	EPHA2	NM_004431	Copy Number change	Gene Amplification	chr1	16428353	16502487	Amplification	-	-	5.2	-	-	-	-	-	-	-	-
A141471A	EPHA7	NM_004440	Short Variants	Substitution/Indel	chr6	94066669	94066669	c.1090A>G	p.T364A	0.279	-	-	-	-	-	-	-	-	-
A141471A	EPPK1	NM_031308	Short Variants	Substitution/Indel	chr8	144942794	144942794	c.4628C>T	p.T1543M	0.213	-	-	-	-	-	-	-	-	-
A141471A	ERLIN2	NM_007175	Copy Number change	Gene Amplification	chr8	37578044	37611652	Amplification	-	-	5.1	-	-	-	-	-	-	-	-
A141471A	FAM107B	NM_001282695	Short Variants	Substitution/Indel	chr10	14563257	14563257	c.328G>A	p.E110K	0.257	-	-	-	-	-	-	-	-	-
A141471A	FAM186B	NM_032130	Short Variants	Substitution/Indel	chr12	49998113	49998113	c.305G>A	p.R102H	0.469	-	-	-	-	-	-	-	-	-
A141471A	FAM20C	NM_020223	Copy Number change	Gene Amplification	chr7	193175	331481	Amplification	-	-	4.9	-	-	-	-	-	-	-	-
A141471A	FAM213B	NM_001195736	Copy Number change	Gene Amplification	chr1	2516409	2522538	Amplification	-	-	5	-	-	-	-	-	-	-	-
A141471A	FAM220A	NM_001037163	Copy Number change	Gene Amplification	chr7	6369975	6391260	Amplification	-	-	6.8	-	-	-	-	-	-	-	-
A141471A	FANCA	NM_000135	Copy Number change	Gene Amplification	chr16	89804220	89883089	Amplification	-	-	4.9	-	-	-	-	-	-	-	-
A141471A	FAT4	NM_024582	Short Variants	Substitution/Indel	chr4	126367657	126367657	c.7403A>T	p.H2468L	0.316	-	-	-	-	-	-	-	-	-
A141471A	FBXL18	NM_024963	Copy Number change	Gene Amplification	chr7	5521376	5553368	Amplification	-	-	4.9	-	-	-	-	-	-	-	-
A141471A	FBXW11	NM_012300	Short Variants	Substitution/Indel	chr5	171318607	171318607	c.653C>T	p.T218I	0.164	-	-	-	-	-	-	-	-	-
A141471A	FCRL1	NM_001159397	Short Variants	Substitution/Indel	chr1	157771711	157771711	c.880T>G	p.F294V	0.222	-	-	-	-	-	-	-	-	-
A141471A	FGFR1	NM_023110	Copy Number change	Gene Amplification	chr8	38267974	38338684	Amplification	-	-	6.4	-	-	-	-	-	-	-	-
A141471A	FLG	NM_002016	Short Variants	Substitution/Indel	chr1	152284795	152284795	c.2567A>G	p.H856R	0.157	-	-	-	-	-	-	-	-	-
A141471A	FLT1	NM_002019	Short Variants	Substitution/Indel	chr13	29004241	29004241	c.1052G>A	p.R351Q	0.216	-	-	-	-	-	-	-	-	-
A141471A	FOXK1	NM_001037165	Copy Number change	Gene Amplification	chr7	4721919	4802134	Amplification	-	-	4.9	-	-	-	-	-	-	-	-
A141471A	FSCN1	NM_003088	Copy Number change	Gene Amplification	chr7	5632563	5645124	Amplification	-	-	4.9	-	-	-	-	-	-	-	-
A141471A	FSIP2	NM_173651	Short Variants	Substitution/Indel	chr2	186667726	186667726	c.13693A>G	p.I4565V	0.106	-	-	-	-	-	-	-	-	-
A141471A	GABRA1	NM_000806	Short Variants	Substitution/Indel	chr5	161309608	161309608	c.604C>T	p.P202S	0.147	-	-	-	-	-	-	-	-	-
A141471A	GBX1	NM_001098834	Short Variants	Substitution/Indel	chr7	150864391	150864391	c.245G>T	p.R82L	0.257	-	-	-	-	-	-	-	-	-
A141471A	GET4	NM_015949	Copy Number change	Gene Amplification	chr7	916224	935074	Amplification	-	-	4.9	-	-	-	-	-	-	-	-
A141471A	GNA12	NM_007353	Copy Number change	Gene Amplification	chr7	2834549	2883823	Amplification	-	-	4.9	-	-	-	-	-	-	-	-
A141471A	GOT1L1	NM_152413	Copy Number change	Gene Amplification	chr8	37791787	37797618	Amplification	-	-	4.8	-	-	-	-	-	-	-	-
A141471A	GPBAR1	NM_001077191	Short Variants	Substitution/Indel	chr2	219127838	219127838	c.391A>G	p.T131A	0.170	-	-	-	-	-	-	-	-	-
A141471A	GRIFIN	NM_001291784	Copy Number change	Gene Amplification	chr7	2514741	2516071	Amplification	-	-	4.9	-	-	-	-	-	-	-	-
A141471A	GRM6	NM_000843	Short Variants	Substitution/Indel	chr5	178410024	178410024	c.2323G>A	p.V775M	0.216	-	-	-	-	-	-	-	-	-
A141471A	GRM7	NM_000844	Short Variants	Substitution/Indel	chr3	7782059	7782059	c.2714A>T	p.K905M	0.164	-	-	-	-	-	-	-	-	-
A141471A	HERC2	NM_004667	Short Variants	Substitution/Indel	chr15	28544547	28544547	c.187+1G>T	-	0.242	-	-	-	-	-	-	-	-	-
A141471A	HES5	NM_001010926	Copy Number change	Gene Amplification	chr1	2460825	2468040	Amplification	-	-	5	-	-	-	-	-	-	-	-
A141471A	HTRA4	NM_153692	Copy Number change	Gene Amplification	chr8	38831775	38845656	Amplification	-	-	6.4	-	-	-	-	-	-	-	-
A141471A	IFNA17	NM_021268	Short Variants	Substitution/Indel	chr9	21227968	21227968	c.205A>C	p.N69H	0.170	-	-	-	-	-	-	-	-	-
A141471A	INTS1	NM_001080453	Copy Number change	Gene Amplification	chr7	1510210	1543627	Amplification	-	-	4.9	-	-	-	-	-	-	-	-
A141471A	IQCE	NM_152558	Copy Number change	Gene Amplification	chr7	2598773	2649797	Amplification	-	-	4.9	-	-	-	-	-	-	-	-
A141471A	ITGA6	NM_000210	Short Variants	Substitution/Indel	chr2	173335794	173335794	c.736G>A	p.D246N	0.195	-	-	-	-	-	-	-	-	-
A141471A	ITPR2	NM_002223	Copy Number change	Gene Amplification	chr12	26492312	26985728	Amplification	-	-	12.5	-	-	-	-	-	-	-	-
A141471A	KANK1	NM_001256876	Short Variants	Substitution/Indel	chr9	711417	711417	c.651A>T	p.Q217H	0.214	-	-	-	-	-	-	-	-	-
A141471A	KCNQ1	NM_000218	Short Variants	Substitution/Indel	chr11	2869022	2869022	c.1820C>T	p.A607V	0.288	-	-	-	-	-	-	-	-	-
A141471A	KDM4D	NM_018039	Short Variants	Substitution/Indel	chr11	94731243	94731243	c.707G>A	p.R236Q	0.264	-	-	-	-	-	-	-	-	-
A141471A	KDM6B	NM_001080424	Short Variants	Substitution/Indel	chr17	7755915	7755915	c.4571C>T	p.T1524M	0.214	-	-	-	-	-	-	-	-	-
A141471A	KRAS	KRAS(NM_004985);LRMP(NM_006152)	Rearrangement	Fusion/Rearrangement	-	-	-	-	-	0.14433	-	KRAS	NM_004985	exon1-2	chr12:25386496	LRMP	NM_006152	exon1-20	chr12:25260054
A141471A	KRAS	NM_004985	Copy Number change	Gene Amplification	chr12	25362405	25419400	Amplification	-	-	39.1	-	-	-	-	-	-	-	-
A141471A	LFNG	NM_001166355	Copy Number change	Gene Amplification	chr7	2552252	2568081	Amplification	-	-	4.9	-	-	-	-	-	-	-	-
A141471A	LONP2	NM_001300948	Short Variants	Truncation	chr16	48295461	48295461	c.718G>T	p.E240*	0.107	-	-	-	-	-	-	-	-	-
A141471A	LPAR3	NM_012152	Short Variants	Substitution/Indel	chr1	85331578	85331578	c.226G>A	p.D76N	0.316	-	-	-	-	-	-	-	-	-
A141471A	LRMP	NM_001204127	Copy Number change	Gene Amplification	chr12	25222293	25261052	Amplification	-	-	39.1	-	-	-	-	-	-	-	-
A141471A	LRRC47	NM_020710	Copy Number change	Gene Amplification	chr1	3697581	3713092	Amplification	-	-	5	-	-	-	-	-	-	-	-
A141471A	MAD1L1	NM_003550	Copy Number change	Gene Amplification	chr7	1855664	2269813	Amplification	-	-	4.9	-	-	-	-	-	-	-	-
A141471A	MAFK	NM_002360	Copy Number change	Gene Amplification	chr7	1576993	1580034	Amplification	-	-	4.9	-	-	-	-	-	-	-	-
A141471A	MAG	NM_001199216	Short Variants	Substitution/Indel	chr19	35791283	35791283	c.871C>T	p.R291C	0.249	-	-	-	-	-	-	-	-	-
A141471A	MEGF6	NM_001409	Copy Number change	Gene Amplification	chr1	3407062	3527886	Amplification	-	-	5	-	-	-	-	-	-	-	-
A141471A	MICA	NM_000247	Short Variants	Substitution/Indel	chr6	31379912	31379912	c.802G>A	p.V268M	0.24	-	-	-	-	-	-	-	-	-
A141471A	MICALL2	NM_182924	Copy Number change	Gene Amplification	chr7	1474224	1499025	Amplification	-	-	4.9	-	-	-	-	-	-	-	-
A141471A	MLPH	NM_001042467	Short Variants	Substitution/Indel	chr2	238461048	238461048	c.1660G>A	p.A554T	0.151	-	-	-	-	-	-	-	-	-
A141471A	MMD2	NM_001100600	Copy Number change	Gene Amplification	chr7	4947008	4998684	Amplification	-	-	4.9	-	-	-	-	-	-	-	-
A141471A	MMEL1	NM_033467	Copy Number change	Gene Amplification	chr1	2522974	2564517	Amplification	-	-	5	-	-	-	-	-	-	-	-
A141471A	MOK	NM_001272011	Short Variants	Truncation	chr14	102749917	102749917	c.19dup	p.I7Nfs*11	0.281	-	-	-	-	-	-	-	-	-
A141471A	MTSS1L	NM_138383	Short Variants	Substitution/Indel	chr16	70710854	70710854	c.760T>C	p.Y254H	0.231	-	-	-	-	-	-	-	-	-
A141471A	MYCL	NM_005376	Copy Number change	Gene Amplification	chr1	40362983	40388018	Amplification	-	-	5.2	-	-	-	-	-	-	-	-
A141471A	MYH8	NM_002472	Short Variants	Substitution/Indel	chr17	10298724	10298724	c.4688G>A	p.R1563H	0.269	-	-	-	-	-	-	-	-	-
A141471A	NARFL	NM_022493	Copy Number change	Gene Amplification	chr16	780415	791012	Amplification	-	-	5.3	-	-	-	-	-	-	-	-
A141471A	NEUROD1	NM_002500	Short Variants	Substitution/Indel	chr2	182542761	182542761	c.827C>T	p.P276L	0.151	-	-	-	-	-	-	-	-	-
A141471A	NOL8	NM_001256394	Short Variants	Substitution/Indel	chr9	95064072	95064072	c.2732C>T	p.A911V	0.25	-	-	-	-	-	-	-	-	-
A141471A	NPAS4	NM_001318804	Short Variants	Substitution/Indel	chr11	66191951	66191951	c.960G>T	p.Q320H	0.262	-	-	-	-	-	-	-	-	-
A141471A	NRP2	NM_003872	Short Variants	Substitution/Indel	chr2	206588675	206588675	c.820+11C>T	-	0.131	-	-	-	-	-	-	-	-	-
A141471A	NTHL1	NM_002528	Copy Number change	Gene Amplification	chr16	2089866	2097903	Amplification	-	-	5.6	-	-	-	-	-	-	-	-
A141471A	NTNG2	NM_032536	Short Variants	Substitution/Indel	chr9	135073411	135073411	c.272C>T	p.P91L	0.255	-	-	-	-	-	-	-	-	-
A141471A	NUDT1	NM_198949	Copy Number change	Gene Amplification	chr7	2284159	2290669	Amplification	-	-	4.9	-	-	-	-	-	-	-	-
A141471A	OGDHL	NM_018245	Short Variants	Substitution/Indel	chr10	50964931	50964931	c.266G>A	p.R89Q	0.285	-	-	-	-	-	-	-	-	-
A141471A	PANK4	NM_018216	Copy Number change	Gene Amplification	chr1	2440285	2458108	Amplification	-	-	5	-	-	-	-	-	-	-	-
A141471A	PARVB	PARVB(NM_013327);KLHDC7B(NM_138433)	Rearrangement	Fusion/Rearrangement	-	-	-	-	-	0.180328	-	PARVB	NM_013327	exon13	chr22:44560019	KLHDC7B	NM_138433	exon1	chr22:50988129
A141471A	PAXBP1	NM_016631	Short Variants	Truncation	chr21	34109641	34109641	c.2560C>T	p.R854*	0.258	-	-	-	-	-	-	-	-	-
A141471A	PCDHA6	NM_018909	Short Variants	Substitution/Indel	chr5	140207975	140207975	c.299C>T	p.A100V	0.368	-	-	-	-	-	-	-	-	-
A141471A	PCDHGB3	NM_018924	Short Variants	Truncation	chr5	140750424	140750424	c.463G>T	p.E155*	0.390	-	-	-	-	-	-	-	-	-
A141471A	PDGFA	NM_033023	Copy Number change	Gene Amplification	chr7	538145	558666	Amplification	-	-	4.9	-	-	-	-	-	-	-	-
A141471A	PDHA2	NM_005390	Short Variants	Substitution/Indel	chr4	96762455	96762455	c.1154A>C	p.K385T	0.287	-	-	-	-	-	-	-	-	-
A141471A	PKD1	NM_000296	Short Variants	Substitution/Indel	chr16	2156856	2156856	c.7159G>A	p.V2387M	0.162	-	-	-	-	-	-	-	-	-
A141471A	PKP3	NM_001303029	Short Variants	Substitution/Indel	chr11	397135	397135	c.679G>A	p.A227T	0.363	-	-	-	-	-	-	-	-	-
A141471A	PLA2G5	NM_000929	Short Variants	Substitution/Indel	chr1	20417103	20417103	c.335G>A	p.R112Q	0.132	-	-	-	-	-	-	-	-	-
A141471A	PLCH2	NM_001303012	Copy Number change	Gene Amplification	chr1	2407969	2436666	Amplification	-	-	5	-	-	-	-	-	-	-	-
A141471A	PLEKHA2	NM_021623	Copy Number change	Gene Amplification	chr8	38775397	38827360	Amplification	-	-	6.4	-	-	-	-	-	-	-	-
A141471A	POU4F2	NM_004575	Short Variants	Substitution/Indel	chr4	147561596	147561596	c.866C>T	p.P289L	0.326	-	-	-	-	-	-	-	-	-
A141471A	PPIE	NM_001319293	Copy Number change	Gene Amplification	chr1	40204528	40229447	Amplification	-	-	5.2	-	-	-	-	-	-	-	-
A141471A	PPP6R2	KLHDC7B(NM_138433);PPP6R2(NM_014678)	Rearrangement	Fusion/Rearrangement	-	-	-	-	-	0.11991	-	KLHDC7B	NM_138433	exon1	chr22:50988353	PPP6R2	NM_014678	exon23	chr22:50882915
A141471A	PRDM10	NM_020228	Short Variants	Substitution/Indel	chr11	129794797	129794797	c.1870C>T	p.R624W	0.282	-	-	-	-	-	-	-	-	-
A141471A	PRDM16	NM_022114	Copy Number change	Gene Amplification	chr1	2985781	3350428	Amplification	-	-	5	-	-	-	-	-	-	-	-
A141471A	PRKAR1B	NM_001164758	Copy Number change	Gene Amplification	chr7	590033	766955	Amplification	-	-	4.9	-	-	-	-	-	-	-	-
A141471A	PRKCH	NM_006255	Short Variants	Truncation	chr14	61909894	61909894	c.493C>T	p.R165*	0.199	-	-	-	-	-	-	-	-	-
A141471A	PRRX2	NM_016307	Short Variants	Substitution/Indel	chr9	132482987	132482987	c.560C>G	p.P187R	0.247	-	-	-	-	-	-	-	-	-
A141471A	PSMG3	NM_032302	Copy Number change	Gene Amplification	chr7	1607290	1608987	Amplification	-	-	4.9	-	-	-	-	-	-	-	-
A141471A	RAB11FIP1	NM_025151	Copy Number change	Gene Amplification	chr8	37719813	37757013	Amplification	-	-	7.3	-	-	-	-	-	-	-	-
A141471A	RAC1	NM_006908	Copy Number change	Gene Amplification	chr7	6414331	6442132	Amplification	-	-	6.8	-	-	-	-	-	-	-	-
A141471A	RADIL	NM_018059	Copy Number change	Gene Amplification	chr7	4839001	4917822	Amplification	-	-	4.9	-	-	-	-	-	-	-	-
A141471A	RALYL	NM_001100391	Short Variants	Substitution/Indel	chr8	85441620	85441620	c.103C>T	p.R35C	0.279	-	-	-	-	-	-	-	-	-
A141471A	RASSF8	NM_007211	Copy Number change	Gene Amplification	chr12	26208268	26232024	Amplification	-	-	12.5	-	-	-	-	-	-	-	-
A141471A	RELB	NM_006509	Copy Number change	Gene Amplification	chr19	45504732	45541095	Amplification	-	-	5.1	-	-	-	-	-	-	-	-
A141471A	RNF43	NM_017763	Long Indel	Substitution/Indel	chr17	56436200	56446203	c.375+2069_953-16del	exon4_exon8del	0.56	-	-	-	-	-	-	-	-	-
A141471A	ROBO1	NM_001145845	Short Variants	Substitution/Indel	chr3	78666907	78666907	c.3860G>A	p.R1287H	0.236	-	-	-	-	-	-	-	-	-
A141471A	RSPH10B	NM_173565	Copy Number change	Gene Amplification	chr7	5965969	6838203	Amplification	-	-	6.8	-	-	-	-	-	-	-	-
A141471A	RYR2	NM_001035	Short Variants	Substitution/Indel	chr1	237632413	237632413	c.1634G>A	p.R545H	0.202	-	-	-	-	-	-	-	-	-
A141471A	RYR2	NM_001035	Short Variants	Substitution/Indel	chr1	237758931	237758931	c.4570G>A	p.G1524S	0.172	-	-	-	-	-	-	-	-	-
A141471A	SEC61G	NM_001012456	Copy Number change	Gene Amplification	chr7	54820048	54825294	Amplification	-	-	6.2	-	-	-	-	-	-	-	-
A141471A	SLC12A1	NM_000338	Short Variants	Substitution/Indel	chr15	48580233	48580233	c.2630-7G>A	-	0.235	-	-	-	-	-	-	-	-	-
A141471A	SLC29A4	NM_001040661	Copy Number change	Gene Amplification	chr7	5327412	5342619	Amplification	-	-	4.9	-	-	-	-	-	-	-	-
A141471A	SMIM1	NM_001288583	Copy Number change	Gene Amplification	chr1	3691932	3692542	Amplification	-	-	5	-	-	-	-	-	-	-	-
A141471A	SNX8	NM_013321	Copy Number change	Gene Amplification	chr7	2294687	2354116	Amplification	-	-	4.9	-	-	-	-	-	-	-	-
A141471A	SPART	NM_015087	Long Indel	Substitution/Indel	chr13	36886513	36902287	c.1164+1212_1590del	-	0.37	-	-	-	-	-	-	-	-	-
A141471A	SPN	NM_001030288	Copy Number change	Gene Amplification	chr16	29674991	29676311	Amplification	-	-	6.1	-	-	-	-	-	-	-	-
A141471A	SPTB	NM_000347	Short Variants	Substitution/Indel	chr14	65234055	65234055	c.6235C>T	p.R2079C	0.280	-	-	-	-	-	-	-	-	-
A141471A	SPTB	NM_000347	Short Variants	Substitution/Indel	chr14	65289739	65289739	c.74C>T	p.A25V	0.257	-	-	-	-	-	-	-	-	-
A141471A	SSPN	NM_005086	Copy Number change	Gene Amplification	chr12	26348525	26385687	Amplification	-	-	12.5	-	-	-	-	-	-	-	-
A141471A	SUN1	NM_001171944	Copy Number change	Gene Amplification	chr7	857055	912969	Amplification	-	-	4.9	-	-	-	-	-	-	-	-
A141471A	SYNE1	NM_182961	Short Variants	Substitution/Indel	chr6	152576788	152576788	c.19198C>T	p.R6400C	0.206	-	-	-	-	-	-	-	-	-
A141471A	SYT17	NM_001308157	Short Variants	Substitution/Indel	chr16	19191724	19191724	c.182G>A	p.R61Q	0.402	-	-	-	-	-	-	-	-	-
A141471A	TACC1	NM_006283	Copy Number change	Gene Amplification	chr8	38599882	38705566	Amplification	-	-	6.4	-	-	-	-	-	-	-	-
A141471A	TIFAB	NM_001099221	Short Variants	Substitution/Indel	chr5	134785391	134785391	c.239G>A	p.R80H	0.668	-	-	-	-	-	-	-	-	-
A141471A	TMEM135	NM_001168724	Short Variants	Substitution/Indel	chr11	87025594	87025594	c.1011+5G>A	-	0.256	-	-	-	-	-	-	-	-	-
A141471A	TMEM145	NM_173633	Short Variants	Truncation	chr19	42820674	42820674	c.690_693dup	p.D232Hfs*73	0.214	-	-	-	-	-	-	-	-	-
A141471A	TMEM184A	NM_001097620	Copy Number change	Gene Amplification	chr7	1586582	1595130	Amplification	-	-	4.9	-	-	-	-	-	-	-	-
A141471A	TMF1	NM_007114	Short Variants	Substitution/Indel	chr3	69092893	69092893	c.1578+8A>G	-	0.201	-	-	-	-	-	-	-	-	-
A141471A	TNFRSF14	NM_003820	Copy Number change	Gene Amplification	chr1	2488017	2494769	Amplification	-	-	5	-	-	-	-	-	-	-	-
A141471A	TNRC18	NM_001080495	Copy Number change	Gene Amplification	chr7	5347719	5460903	Amplification	-	-	4.9	-	-	-	-	-	-	-	-
A141471A	TP53	NM_000546	Short Variants	Substitution/Indel	chr17	7578394	7578394	c.536A>G	p.H179R	0.600	-	-	-	-	-	-	-	-	-
A141471A	TP73	NM_001204188	Copy Number change	Gene Amplification	chr1	3598901	3649656	Amplification	-	-	5	-	-	-	-	-	-	-	-
A141471A	TPRG1L	NM_182752	Copy Number change	Gene Amplification	chr1	3541616	3545190	Amplification	-	-	5	-	-	-	-	-	-	-	-
A141471A	TPSAB1	NM_003294	Copy Number change	Gene Amplification	chr16	1290899	1292279	Amplification	-	-	5.4	-	-	-	-	-	-	-	-
A141471A	TPSB2	NM_024164	Copy Number change	Gene Amplification	chr16	1278612	1279982	Amplification	-	-	5.4	-	-	-	-	-	-	-	-
A141471A	TPSD1	NM_012217	Copy Number change	Gene Amplification	chr16	1306262	1308414	Amplification	-	-	5.4	-	-	-	-	-	-	-	-
A141471A	TRIT1	NM_017646	Copy Number change	Gene Amplification	chr1	40307380	40349196	Amplification	-	-	5.2	-	-	-	-	-	-	-	-
A141471A	TSC2	NM_000548	Copy Number change	Gene Amplification	chr16	2097884	2138799	Amplification	-	-	5.6	-	-	-	-	-	-	-	-
A141471A	TTC34	NM_001242672	Copy Number change	Gene Amplification	chr1	2572770	2706172	Amplification	-	-	5	-	-	-	-	-	-	-	-
A141471A	TTYH3	NM_025250	Copy Number change	Gene Amplification	chr7	2671731	2701397	Amplification	-	-	4.9	-	-	-	-	-	-	-	-
A141471A	UBE2I	NM_194261	Copy Number change	Gene Amplification	chr16	1364004	1374822	Amplification	-	-	5.4	-	-	-	-	-	-	-	-
A141471A	UGT2A3	NM_024743	Short Variants	Substitution/Indel	chr4	69816979	69816979	c.500T>G	p.V167G	0.333	-	-	-	-	-	-	-	-	-
A141471A	UNC5CL	NM_173561	Short Variants	Substitution/Indel	chr6	41002425	41002425	c.385+4A>G	-	0.299	-	-	-	-	-	-	-	-	-
A141471A	UNC80	NM_032504	Short Variants	Substitution/Indel	chr2	210860287	210860287	c.9745A>G	p.T3249A	0.183	-	-	-	-	-	-	-	-	-
A141471A	UNCX	NM_001080461	Copy Number change	Gene Amplification	chr7	1272628	1276667	Amplification	-	-	4.9	-	-	-	-	-	-	-	-
A141471A	UNKL	NM_001276414	Short Variants	Substitution/Indel	chr16	1417164	1417164	c.463G>T	p.G155C	0.188	-	-	-	-	-	-	-	-	-
A141471A	VSTM2A	NM_001301009	Copy Number change	Gene Amplification	chr7	54610403	54636799	Amplification	-	-	6.2	-	-	-	-	-	-	-	-
A141471A	WIPI2	NM_015610	Copy Number change	Gene Amplification	chr7	5230030	5270581	Amplification	-	-	4.9	-	-	-	-	-	-	-	-
A141471A	WRAP73	NM_017818	Copy Number change	Gene Amplification	chr1	3547489	3566589	Amplification	-	-	5	-	-	-	-	-	-	-	-
A141471A	ZFAND2A	NM_182491	Copy Number change	Gene Amplification	chr7	1192662	1197880	Amplification	-	-	4.9	-	-	-	-	-	-	-	-
A141471A	ZFP30	NM_001320666	Short Variants	Substitution/Indel	chr19	38127134	38127134	c.308G>T	p.W103L	0.194	-	-	-	-	-	-	-	-	-
A141471A	ZNF276	NM_001113525	Copy Number change	Gene Amplification	chr16	89788030	89807348	Amplification	-	-	4.9	-	-	-	-	-	-	-	-
A141471A	ZNF568	NM_001204838	Short Variants	Substitution/Indel	chr19	37487215	37487215	c.626-4G>T	-	0.186	-	-	-	-	-	-	-	-	-
A141471A	ZNF627	NM_001290083	Short Variants	Truncation	chr19	11727607	11727607	c.193G>T	p.G65*	0.218	-	-	-	-	-	-	-	-	-
A141471A	ZNF703	NM_025069	Copy Number change	Gene Amplification	chr8	37533209	37556357	Amplification	-	-	5.1	-	-	-	-	-	-	-	-
A141471A	ZNF763	NM_001012753	Short Variants	Substitution/Indel	chr19	12089104	12089104	c.374A>G	p.N125S	0.228	-	-	-	-	-	-	-	-	-
A141693A	AFF2	NM_001169122	Short Variants	Substitution/Indel	chrX	148049163	148049163	c.3103C>T	p.H1035Y	0.420	-	-	-	-	-	-	-	-	-
A141693A	AGO1	NM_001317122	Short Variants	Substitution/Indel	chr1	36385218	36385218	c.2584G>A	p.A862T	0.176	-	-	-	-	-	-	-	-	-
A141693A	AKAP12	NM_005100	Short Variants	Substitution/Indel	chr6	151674307	151674307	c.4781C>T	p.T1594M	0.193	-	-	-	-	-	-	-	-	-
A141693A	ALG2	NM_033087	Short Variants	Substitution/Indel	chr9	101980485	101980485	c.982G>C	p.G328R	0.135	-	-	-	-	-	-	-	-	-
A141693A	ALG9	NM_001077690	Short Variants	Substitution/Indel	chr11	111739324	111739324	c.405+1G>T	-	0.076	-	-	-	-	-	-	-	-	-
A141693A	APC	NM_000038	Short Variants	Truncation	chr5	112175212	112175216	c.3927_3931del	p.E1309Dfs*4	0.182	-	-	-	-	-	-	-	-	-
A141693A	APC	NM_000038	Short Variants	Truncation	chr5	112116592	112116592	c.637C>T	p.R213*	0.078	-	-	-	-	-	-	-	-	-
A141693A	APOBEC3A	NM_001270406	Copy Number change	Gene Amplification	chr22	39353650	39358567	Amplification	-	-	8	-	-	-	-	-	-	-	-
A141693A	APOBEC3C	NM_014508	Copy Number change	Gene Amplification	chr22	39410315	39414393	Amplification	-	-	8	-	-	-	-	-	-	-	-
A141693A	APOBEC3D	NM_152426	Copy Number change	Gene Amplification	chr22	39417472	39429322	Amplification	-	-	8	-	-	-	-	-	-	-	-
A141693A	APOBEC3F	NM_145298	Copy Number change	Gene Amplification	chr22	39436913	39448701	Amplification	-	-	8	-	-	-	-	-	-	-	-
A141693A	APOBEC3G	NM_021822	Copy Number change	Gene Amplification	chr22	39473314	39483479	Amplification	-	-	8	-	-	-	-	-	-	-	-
A141693A	APOBEC3H	NM_001166002	Short Variants	Substitution/Indel	chr22	39497948	39497948	c.444T>G	p.F148L	0.099	-	-	-	-	-	-	-	-	-
A141693A	AR	NM_000044	Short Variants	Substitution/Indel	chrX	66766356	66766356	c.1418_1420dup	p.G473dup	0.226	-	-	-	-	-	-	-	-	-
A141693A	ARAP3	NM_022481	Short Variants	Substitution/Indel	chr5	141041817	141041817	c.2806C>T	p.R936W	0.081	-	-	-	-	-	-	-	-	-
A141693A	ATR	NM_001184	Short Variants	Substitution/Indel	chr3	142188330	142188330	c.6401C>G	p.A2134G	0.137	-	-	-	-	-	-	-	-	-
A141693A	B3GALT6	NM_080605	Short Variants	Substitution/Indel	chr1	1168134	1168134	c.476C>A	p.S159Y	0.226	-	-	-	-	-	-	-	-	-
A141693A	BOC	NM_001301861	Short Variants	Substitution/Indel	chr3	112992174	112992174	c.1220G>A	p.R407Q	0.166	-	-	-	-	-	-	-	-	-
A141693A	C4A	NM_001252204	Copy Number change	Gene Amplification	chr6	31949856	31970366	Amplification	-	-	8	-	-	-	-	-	-	-	-
A141693A	CEBPZ	NM_005760	Short Variants	Truncation	chr2	37455747	37455747	c.589C>T	p.Q197*	0.131	-	-	-	-	-	-	-	-	-
A141693A	CELSR1	NM_014246	Short Variants	Substitution/Indel	chr22	46931660	46931660	c.1408G>A	p.E470K	0.227	-	-	-	-	-	-	-	-	-
A141693A	CENPV	NM_181716	Short Variants	Substitution/Indel	chr17	16256686	16256686	c.65C>G	p.A22G	0.075	-	-	-	-	-	-	-	-	-
A141693A	DIDO1	NM_033081	Copy Number change	Gene Amplification	chr20	61510555	61542964	Amplification	-	-	8.3	-	-	-	-	-	-	-	-
A141693A	DLG3	NM_001166278	Short Variants	Substitution/Indel	chrX	69699119	69699119	c.71+5G>A	-	0.445	-	-	-	-	-	-	-	-	-
A141693A	DNAH17	NM_173628	Short Variants	Substitution/Indel	chr17	76511111	76511111	c.3865-7G>A	-	0.243	-	-	-	-	-	-	-	-	-
A141693A	DTX4	NM_001300727	Short Variants	Substitution/Indel	chr11	58949400	58949400	c.82G>A	p.V28I	0.130	-	-	-	-	-	-	-	-	-
A141693A	ECE1	NM_001397	Short Variants	Substitution/Indel	chr1	21616861	21616861	c.47T>A	p.L16Q	0.142	-	-	-	-	-	-	-	-	-
A141693A	EIF3K	NM_013234	Copy Number change	Gene Amplification	chr19	39109878	39127604	Amplification	-	-	7.5	-	-	-	-	-	-	-	-
A141693A	FBXL13	NM_001111038	Short Variants	Substitution/Indel	chr7	102669092	102669092	c.172C>A	p.H58N	0.192	-	-	-	-	-	-	-	-	-
A141693A	FLNC	NM_001127487	Short Variants	Substitution/Indel	chr7	128486412	128486412	c.4022G>A	p.R1341Q	0.129	-	-	-	-	-	-	-	-	-
A141693A	FLNC	NM_001127487	Short Variants	Substitution/Indel	chr7	128494258	128494258	c.6616C>T	p.R2206W	0.202	-	-	-	-	-	-	-	-	-
A141693A	GRIP1	NM_001178074	Short Variants	Substitution/Indel	chr12	66765617	66765617	c.2668C>T	p.R890C	0.188	-	-	-	-	-	-	-	-	-
A141693A	GTF2I	NM_033000	Short Variants	Substitution/Indel	chr7	74171167	74171167	c.2810G>A	p.S937N	0.131	-	-	-	-	-	-	-	-	-
A141693A	GULP1	NM_001252668	Short Variants	Substitution/Indel	chr2	189454479	189454479	c.854+2T>C	-	0.101	-	-	-	-	-	-	-	-	-
A141693A	HDAC9	NM_178425	Short Variants	Substitution/Indel	chr7	19035660	19035660	c.3185C>A	p.P1062H	0.07	-	-	-	-	-	-	-	-	-
A141693A	ISYNA1	NM_001170938	Short Variants	Substitution/Indel	chr19	18546658	18546658	c.887G>A	p.R296H	0.101	-	-	-	-	-	-	-	-	-
A141693A	ITGA5	NM_002205	Short Variants	Substitution/Indel	chr12	54797688	54797688	c.1621+7G>A	-	0.081	-	-	-	-	-	-	-	-	-
A141693A	ITSN1	NM_001001132	Short Variants	Substitution/Indel	chr21	35122628	35122628	c.526+1G>A	-	0.106	-	-	-	-	-	-	-	-	-
A141693A	KAT5	NM_001206833	Short Variants	Substitution/Indel	chr11	65481056	65481056	c.385-8C>G	-	0.176	-	-	-	-	-	-	-	-	-
A141693A	KRAS	NM_004985	Short Variants	Substitution/Indel	chr12	25398285	25398285	c.34G>T	p.G12C	0.198	-	-	-	-	-	-	-	-	-
A141693A	KYAT3	NM_001008661	Short Variants	Substitution/Indel	chr1	89427759	89427759	c.523T>C	p.F175L	0.100	-	-	-	-	-	-	-	-	-
A141693A	MAP3K11	NM_002419	Short Variants	Substitution/Indel	chr11	65367123	65367123	c.1948G>A	p.A650T	0.232	-	-	-	-	-	-	-	-	-
A141693A	MDGA2	NM_001113498	Short Variants	Substitution/Indel	chr14	47613364	47613364	c.502C>T	p.R168W	0.184	-	-	-	-	-	-	-	-	-
A141693A	MLK4	NM_032435	Short Variants	Truncation	chr1	233515411	233515411	c.2659_2660insGTCTA	p.P887Rfs*66	0.060	-	-	-	-	-	-	-	-	-
A141693A	MUC19	NM_173600	Short Variants	Substitution/Indel	chr12	40838130	40838130	c.4452+12C>G	-	0.089	-	-	-	-	-	-	-	-	-
A141693A	MX1	NM_001144925	Short Variants	Substitution/Indel	chr21	42830521	42830521	c.1825G>A	p.G609S	0.134	-	-	-	-	-	-	-	-	-
A141693A	NAXD	NM_001242881	Short Variants	Substitution/Indel	chr13	111289597	111289597	c.893+1G>A	-	0.051	-	-	-	-	-	-	-	-	-
A141693A	NBEAL1	NM_001114132	Short Variants	Truncation	chr2	204081997	204081997	c.8005C>T	p.R2669*	0.217	-	-	-	-	-	-	-	-	-
A141693A	NR3C2	NM_000901	Short Variants	Substitution/Indel	chr4	149357802	149357810	c.203_211del	p.Q68_L70del	0.071	-	-	-	-	-	-	-	-	-
A141693A	PCDHB1	NM_013340	Short Variants	Substitution/Indel	chr5	140432907	140432907	c.1852G>A	p.V618I	0.378	-	-	-	-	-	-	-	-	-
A141693A	PCDHGA6	NM_018919	Short Variants	Substitution/Indel	chr5	140753951	140753951	c.301C>T	p.R101W	0.088	-	-	-	-	-	-	-	-	-
A141693A	PI4KA	NM_058004	Short Variants	Substitution/Indel	chr22	21119470	21119470	c.2492C>T	p.P831L	0.184	-	-	-	-	-	-	-	-	-
A141693A	PMFBP1	NM_031293	Rearrangement	Fusion/Rearrangement	-	-	-	-	-	0.0888889	-	PMFBP1	NM_031293	exon1-4	chr16:72188089	intergenic	NULL	NULL	chr2:65870021
A141693A	PPARGC1B	NM_001172698	Short Variants	Substitution/Indel	chr5	149219606	149219606	c.2504G>A	p.C835Y	0.079	-	-	-	-	-	-	-	-	-
A141693A	PPP1R16B	NM_001172735	Short Variants	Substitution/Indel	chr20	37547041	37547041	c.1310C>T	p.T437M	0.302	-	-	-	-	-	-	-	-	-
A141693A	PTPN12	NM_002835	Long Indel	Substitution/Indel	chr7	77238175	77240101	c.762+1557_782del	-	0.16	-	-	-	-	-	-	-	-	-
A141693A	PTPN23	NM_001304482	Short Variants	Substitution/Indel	chr3	47450544	47450544	c.1231C>T	p.R411W	0.093	-	-	-	-	-	-	-	-	-
A141693A	RAD54L2	NM_001322253	Short Variants	Substitution/Indel	chr3	51680400	51680400	c.2929C>T	p.R977C	0.225	-	-	-	-	-	-	-	-	-
A141693A	RAMP2	NM_005854	Short Variants	Substitution/Indel	chr17	40914462	40914462	c.253G>A	p.D85N	0.203	-	-	-	-	-	-	-	-	-
A141693A	RELB	NM_006509	Copy Number change	Gene Amplification	chr19	45504732	45541095	Amplification	-	-	13.2	-	-	-	-	-	-	-	-
A141693A	SCN11A	NM_001287223	Short Variants	Substitution/Indel	chr3	38908847	38908847	c.3916G>A	p.V1306I	0.179	-	-	-	-	-	-	-	-	-
A141693A	SERPINA12	NM_001304461	Short Variants	Substitution/Indel	chr14	94953738	94953738	c.1147G>A	p.V383I	0.176	-	-	-	-	-	-	-	-	-
A141693A	SLC10A2	NM_000452	Short Variants	Substitution/Indel	chr13	103710731	103710731	c.379G>A	p.V127I	0.253	-	-	-	-	-	-	-	-	-
A141693A	SLC22A7	NM_006672	Short Variants	Substitution/Indel	chr6	43271976	43271976	c.1580G>A	p.R527K	0.083	-	-	-	-	-	-	-	-	-
A141693A	SLC30A3	NM_001318949	Short Variants	Substitution/Indel	chr2	27481020	27481020	c.409+9C>G	-	0.194	-	-	-	-	-	-	-	-	-
A141693A	SPATA31C2	NM_001166137	Short Variants	Substitution/Indel	chr9	90746066	90746066	c.1886T>G	p.V629G	0.090	-	-	-	-	-	-	-	-	-
A141693A	SYNPO2	NM_001128933	Short Variants	Substitution/Indel	chr4	119951639	119951639	c.1709T>A	p.F570Y	0.193	-	-	-	-	-	-	-	-	-
A141693A	TCFL5	NM_006602	Copy Number change	Gene Amplification	chr20	61473267	61492950	Amplification	-	-	8.2	-	-	-	-	-	-	-	-
A141693A	TMEM259	NM_001033026	Short Variants	Substitution/Indel	chr19	1011808	1011808	c.943-11G>A	-	0.225	-	-	-	-	-	-	-	-	-
A141693A	TMX2	NM_001144012	Short Variants	Substitution/Indel	chr11	57480151	57480151	c.61C>G	p.L21V	0.084	-	-	-	-	-	-	-	-	-
A141693A	TNRC6A	NM_014494	Short Variants	Substitution/Indel	chr16	24801427	24801427	c.1464G>T	p.M488I	0.107	-	-	-	-	-	-	-	-	-
A141693A	TP53	NM_000546	Short Variants	Truncation	chr17	7574003	7574003	c.1024C>T	p.R342*	0.242	-	-	-	-	-	-	-	-	-
A141693A	TRPV5	NM_019841	Short Variants	Substitution/Indel	chr7	142622682	142622682	c.1064G>A	p.R355H	0.074	-	-	-	-	-	-	-	-	-
A141693A	TTN	NM_001256850	Short Variants	Substitution/Indel	chr2	179466282	179466282	c.50519G>C	p.G16840A	0.098	-	-	-	-	-	-	-	-	-
A141693A	TUBGCP6	NM_020461	Short Variants	Substitution/Indel	chr22	50658155	50658155	c.4218_4232dup	p.S1407_A1411dup	0.182	-	-	-	-	-	-	-	-	-
A141693A	ZFP36L2	NM_006887	Short Variants	Truncation	chr2	43452750	43452771	c.172_193del	p.A58Pfs*122	0.175	-	-	-	-	-	-	-	-	-
A141693A	ZNF136	NM_003437	Short Variants	Truncation	chr19	12297898	12297898	c.705T>A	p.C235*	0.208	-	-	-	-	-	-	-	-	-
A141693A	ZNF236	NM_001306089	Short Variants	Substitution/Indel	chr18	74635035	74635035	c.3566G>A	p.R1189Q	0.145	-	-	-	-	-	-	-	-	-
A141693A	ZNF600	NM_001321866	Short Variants	Substitution/Indel	chr19	53270317	53270317	c.899C>T	p.S300L	0.184	-	-	-	-	-	-	-	-	-
A942741A	ABHD16B	NM_080622	Copy Number change	Gene Amplification	chr20	62492878	62494318	Amplification	-	-	8	-	-	-	-	-	-	-	-
A942741A	ADGRA2	NM_032777	Short Variants	Substitution/Indel	chr8	37688453	37688453	c.932+12G>A	-	0.055	-	-	-	-	-	-	-	-	-
A942741A	ADGRL3	NM_001322402	Short Variants	Substitution/Indel	chr4	62936550	62936550	c.4538T>G	p.I1513R	0.056	-	-	-	-	-	-	-	-	-
A942741A	ADPRH	NM_001125	Short Variants	Substitution/Indel	chr3	119305180	119305180	c.347A>G	p.N116S	0.056	-	-	-	-	-	-	-	-	-
A942741A	ANAPC16	NM_001242547	Copy Number change	Gene Amplification	chr10	73983623	73992876	Amplification	-	-	7.6	-	-	-	-	-	-	-	-
A942741A	ARMC10	NM_001161009	Short Variants	Substitution/Indel	chr7	102727073	102727073	c.289-4G>A	-	0.064	-	-	-	-	-	-	-	-	-
A942741A	ASCC1	NM_001198798	Copy Number change	Gene Amplification	chr10	73857090	73973060	Amplification	-	-	7.6	-	-	-	-	-	-	-	-
A942741A	ATAD3A	NM_018188	Copy Number change	Gene Amplification	chr1	1444538	1469499	Amplification	-	-	6.8	-	-	-	-	-	-	-	-
A942741A	ATAD3B	NM_031921	Copy Number change	Gene Amplification	chr1	1407227	1431644	Amplification	-	-	6.8	-	-	-	-	-	-	-	-
A942741A	ATAD3C	NM_001039211	Copy Number change	Gene Amplification	chr1	1386041	1403957	Amplification	-	-	6.8	-	-	-	-	-	-	-	-
A942741A	BRINP3	NM_001317188	Short Variants	Substitution/Indel	chr1	190234185	190234185	c.122G>T	p.G41V	0.069	-	-	-	-	-	-	-	-	-
A942741A	C10orf105	NM_001168390	Copy Number change	Gene Amplification	chr10	73472495	73494398	Amplification	-	-	7.6	-	-	-	-	-	-	-	-
A942741A	C10orf55	NM_001001791	Copy Number change	Gene Amplification	chr10	75671258	75676354	Amplification	-	-	8	-	-	-	-	-	-	-	-
A942741A	CACNA1B	NM_000718	Short Variants	Substitution/Indel	chr9	140917513	140917513	c.2318G>A	p.S773N	0.098	-	-	-	-	-	-	-	-	-
A942741A	CDH23	NM_022124	Copy Number change	Gene Amplification	chr10	73199562	73575036	Amplification	-	-	7.6	-	-	-	-	-	-	-	-
A942741A	CDK11B	NM_001787	Copy Number change	Gene Amplification	chr1	1586758	1654261	Amplification	-	-	6.8	-	-	-	-	-	-	-	-
A942741A	CFAP77	NM_001282957	Short Variants	Substitution/Indel	chr9	135447856	135447856	c.814C>T	p.R272C	0.087	-	-	-	-	-	-	-	-	-
A942741A	CHST3	NM_004273	Copy Number change	Gene Amplification	chr10	73765550	73768335	Amplification	-	-	7.6	-	-	-	-	-	-	-	-
A942741A	CLMN	NM_024734	Short Variants	Substitution/Indel	chr14	95677094	95677094	c.731G>A	p.R244Q	0.064	-	-	-	-	-	-	-	-	-
A942741A	COL20A1	NM_020882	Short Variants	Substitution/Indel	chr20	61959727	61959727	c.3658C>A	p.P1220T	0.099	-	-	-	-	-	-	-	-	-
A942741A	COMTD1	NM_144589	Copy Number change	Gene Amplification	chr10	76993671	76995699	Amplification	-	-	8	-	-	-	-	-	-	-	-
A942741A	CRYBB2	NM_000496	Short Variants	Substitution/Indel	chr22	25623887	25623887	c.241C>T	p.R81C	0.079	-	-	-	-	-	-	-	-	-
A942741A	CTSB	CTSB(NM_001908);LONRF1(NM_152271)	Rearrangement	Fusion/Rearrangement	-	-	-	-	-	0.0218623	-	CTSB	NM_001908	exon1-9	chr8:11703262	LONRF1	NM_152271	exon2-12	chr8:12611868
A942741A	CTSB	NM_147780	Copy Number change	Gene Amplification	chr8	11702622	11711020	Amplification	-	-	8.5	-	-	-	-	-	-	-	-
A942741A	CTSG	NM_001911	Short Variants	Substitution/Indel	chr14	25043468	25043468	c.577C>T	p.R193W	0.068	-	-	-	-	-	-	-	-	-
A942741A	DCC	NM_005215	Short Variants	Substitution/Indel	chr18	51025670	51025670	c.3901G>C	p.V1301L	0.147	-	-	-	-	-	-	-	-	-
A942741A	DCUN1D4	NM_015115	Copy Number change	Gene Amplification	chr4	52709234	52779782	Amplification	-	-	16.5	-	-	-	-	-	-	-	-
A942741A	DDIT4	NM_019058	Copy Number change	Gene Amplification	chr10	74033956	74034999	Amplification	-	-	7.6	-	-	-	-	-	-	-	-
A942741A	DMKN	NM_001035516	Short Variants	Substitution/Indel	chr19	35989773	35989773	c.225+3G>A	-	0.056	-	-	-	-	-	-	-	-	-
A942741A	DMRTA2	NM_032110	Short Variants	Substitution/Indel	chr1	50886809	50886809	c.400G>A	p.G134S	0.066	-	-	-	-	-	-	-	-	-
A942741A	DNAJB12	NM_017626	Copy Number change	Gene Amplification	chr10	74094297	74114759	Amplification	-	-	7.6	-	-	-	-	-	-	-	-
A942741A	DNAJC5	NM_025219	Copy Number change	Gene Amplification	chr20	62559692	62562929	Amplification	-	-	8	-	-	-	-	-	-	-	-
A942741A	DNM2	NM_001190716	Copy Number change	Gene Amplification	chr19	10828878	10942599	Amplification	-	-	6.4	-	-	-	-	-	-	-	-
A942741A	DOT1L	NM_032482	Copy Number change	Gene Amplification	chr19	2164133	2229857	Amplification	-	-	7.8	-	-	-	-	-	-	-	-
A942741A	DUPD1	NM_001003892	Copy Number change	Gene Amplification	chr10	76797534	76818292	Amplification	-	-	8	-	-	-	-	-	-	-	-
A942741A	DUSP13	NM_001007272	Copy Number change	Gene Amplification	chr10	76854414	76868961	Amplification	-	-	8	-	-	-	-	-	-	-	-
A942741A	EPHA8	NM_020526	Short Variants	Substitution/Indel	chr1	22902866	22902866	c.316C>T	p.R106C	0.070	-	-	-	-	-	-	-	-	-
A942741A	EXTL2	NM_001033025	Short Variants	Substitution/Indel	chr1	101339664	101339664	c.827C>T	p.T276I	0.064	-	-	-	-	-	-	-	-	-
A942741A	FCER2	NM_001207019	Short Variants	Substitution/Indel	chr19	7754287	7754287	c.755G>A	p.R252Q	0.052	-	-	-	-	-	-	-	-	-
A942741A	FDFT1	NM_001287743	Copy Number change	Gene Amplification	chr8	11660331	11696127	Amplification	-	-	8.5	-	-	-	-	-	-	-	-
A942741A	GATA4	NM_002052	Copy Number change	Gene Amplification	chr8	11537981	11616043	Amplification	-	-	8.5	-	-	-	-	-	-	-	-
A942741A	GATA4	NM_002052	Rearrangement	Fusion/Rearrangement	-	-	-	-	-	0.0328791	-	intergenic	NULL	NULL	chr8:11801689	GATA4	NM_002052	exon2-7	chr8:11566065
A942741A	GLRA1	NM_000171	Short Variants	Substitution/Indel	chr5	151235854	151235854	c.559+8T>C	-	0.1	-	-	-	-	-	-	-	-	-
A942741A	HHIPL1	NM_001127258	Short Variants	Substitution/Indel	chr14	100141698	100141698	c.2084G>A	p.R695H	0.054	-	-	-	-	-	-	-	-	-
A942741A	HOOK2	NM_001100176	Short Variants	Substitution/Indel	chr19	12880691	12880691	c.1104+4C>T	-	0.077	-	-	-	-	-	-	-	-	-
A942741A	IL17REL	NM_001001694	Short Variants	Substitution/Indel	chr22	50438381	50438381	c.350A>G	p.Y117C	0.097	-	-	-	-	-	-	-	-	-
A942741A	INTS1	NM_001080453	Short Variants	Substitution/Indel	chr7	1519275	1519275	c.4120C>T	p.R1374C	0.083	-	-	-	-	-	-	-	-	-
A942741A	IRX4	NM_001278632	Short Variants	Substitution/Indel	chr5	1878502	1878502	c.1141G>A	p.A381T	0.061	-	-	-	-	-	-	-	-	-
A942741A	KIF7	NM_198525	Short Variants	Substitution/Indel	chr15	90192524	90192524	c.604G>C	p.A202P	0.067	-	-	-	-	-	-	-	-	-
A942741A	KRTAP4-5	NM_033188	Short Variants	Substitution/Indel	chr17	39305506	39305506	c.514C>T	p.R172C	0.129	-	-	-	-	-	-	-	-	-
A942741A	LIX1	NM_153234	Short Variants	Substitution/Indel	chr5	96460316	96460316	c.100T>A	p.L34I	0.075	-	-	-	-	-	-	-	-	-
A942741A	LOC101928841	NM_001304433	Short Variants	Substitution/Indel	chr13	114060161	114060161	c.2344A>G	p.T782A	0.123	-	-	-	-	-	-	-	-	-
A942741A	LRRFIP1	NM_001137552	Short Variants	Truncation	chr2	238671656	238671656	c.1300C>T	p.Q434*	0.065	-	-	-	-	-	-	-	-	-
A942741A	MAP3K15	NM_001001671	Short Variants	Substitution/Indel	chrX	19443725	19443725	c.1363G>A	p.V455I	0.164	-	-	-	-	-	-	-	-	-
A942741A	MARK1	NM_001286124	Short Variants	Substitution/Indel	chr1	220831151	220831151	c.2011G>A	p.A671T	0.071	-	-	-	-	-	-	-	-	-
A942741A	MIB2	NM_080875	Copy Number change	Gene Amplification	chr1	1550727	1565911	Amplification	-	-	6.8	-	-	-	-	-	-	-	-
A942741A	MMP23B	NM_006983	Copy Number change	Gene Amplification	chr1	1567555	1570034	Amplification	-	-	6.8	-	-	-	-	-	-	-	-
A942741A	MORC1	NM_014429	Short Variants	Substitution/Indel	chr3	108705804	108705804	c.2188-8T>G	-	0.061	-	-	-	-	-	-	-	-	-
A942741A	NEIL2	NM_001135746	Copy Number change	Gene Amplification	chr8	11628908	11643807	Amplification	-	-	8.5	-	-	-	-	-	-	-	-
A942741A	OR1L4	NM_001005235	Short Variants	Substitution/Indel	chr9	125486636	125486636	c.368G>A	p.R123Q	0.054	-	-	-	-	-	-	-	-	-
A942741A	OTOGL	NM_173591	Short Variants	Truncation	chr12	80749665	80749665	c.5716C>T	p.R1906*	0.172	-	-	-	-	-	-	-	-	-
A942741A	PAPPA	NM_002581	Short Variants	Substitution/Indel	chr9	119106904	119106904	c.3694C>T	p.R1232C	0.129	-	-	-	-	-	-	-	-	-
A942741A	PIEZO2	NM_022068	Short Variants	Substitution/Indel	chr18	10807229	10807231	c.959_961del	p.S320del	0.100	-	-	-	-	-	-	-	-	-
A942741A	PKNOX2	NM_022062	Short Variants	Substitution/Indel	chr11	125255461	125255461	c.242C>T	p.P81L	0.077	-	-	-	-	-	-	-	-	-
A942741A	PLAU	NM_002658	Copy Number change	Gene Amplification	chr10	75671920	75672086	Amplification	-	-	8	-	-	-	-	-	-	-	-
A942741A	PLEC	NM_000445	Copy Number change	Gene Amplification	chr8	144990291	145049561	Amplification	-	-	6.6	-	-	-	-	-	-	-	-
A942741A	PLEKHA7	NM_001329630	Short Variants	Substitution/Indel	chr11	17035758	17035758	c.87-10C>G	-	0.194	-	-	-	-	-	-	-	-	-
A942741A	PMS2	NM_000535	Short Variants	Substitution/Indel	chr7	6042167	6042167	c.454C>T	p.P152S	0.066	-	-	-	-	-	-	-	-	-
A942741A	POLR2A	NM_000937	Short Variants	Substitution/Indel	chr17	7405315	7405315	c.2446G>A	p.G816R	0.092	-	-	-	-	-	-	-	-	-
A942741A	PRR5	NM_001017528	Short Variants	Substitution/Indel	chr22	45132711	45132711	c.724C>T	p.R242C	0.053	-	-	-	-	-	-	-	-	-
A942741A	PSAP	NM_002778	Copy Number change	Gene Amplification	chr10	73577155	73611018	Amplification	-	-	7.6	-	-	-	-	-	-	-	-
A942741A	PTPRJ	NM_002843	Short Variants	Substitution/Indel	chr11	48157726	48157726	c.1751C>G	p.T584R	0.056	-	-	-	-	-	-	-	-	-
A942741A	PTX4	NM_001013658	Short Variants	Substitution/Indel	chr16	1537745	1537745	c.353G>A	p.R118Q	0.121	-	-	-	-	-	-	-	-	-
A942741A	RGR	NM_001012720	Short Variants	Substitution/Indel	chr10	86007449	86007449	c.182C>T	p.A61V	0.067	-	-	-	-	-	-	-	-	-
A942741A	RP1L1	NM_178857	Short Variants	Substitution/Indel	chr8	10469174	10469174	c.2434C>T	p.R812W	0.113	-	-	-	-	-	-	-	-	-
A942741A	SAMD4B	NM_001303614	Short Variants	Substitution/Indel	chr19	39868215	39868215	c.1195G>T	p.A399S	0.064	-	-	-	-	-	-	-	-	-
A942741A	SGCB	NM_000232	Copy Number change	Gene Amplification	chr4	52890104	52904545	Amplification	-	-	7.4	-	-	-	-	-	-	-	-
A942741A	SHISA7	NM_001145176	Short Variants	Truncation	chr19	55953894	55953894	c.337del	p.R113Afs*31	0.139	-	-	-	-	-	-	-	-	-
A942741A	SKOR2	NM_001278063	Short Variants	Substitution/Indel	chr18	44774626	44774626	c.929G>A	p.R310H	0.080	-	-	-	-	-	-	-	-	-
A942741A	SLC35E2	NM_001199787	Copy Number change	Gene Amplification	chr1	1656797	1671015	Amplification	-	-	6.8	-	-	-	-	-	-	-	-
A942741A	SLC7A2	NM_001008539	Short Variants	Substitution/Indel	chr8	17407818	17407818	c.707C>G	p.P236R	0.053	-	-	-	-	-	-	-	-	-
A942741A	SPATA18	NM_145263	Copy Number change	Gene Amplification	chr4	52917854	52961109	Amplification	-	-	7.4	-	-	-	-	-	-	-	-
A942741A	SPOCK2	NM_014767	Copy Number change	Gene Amplification	chr10	73822449	73848112	Amplification	-	-	7.6	-	-	-	-	-	-	-	-
A942741A	SSU72	NM_014188	Copy Number change	Gene Amplification	chr1	1477436	1509957	Amplification	-	-	6.8	-	-	-	-	-	-	-	-
A942741A	TMEM240	NM_001114748	Copy Number change	Gene Amplification	chr1	1470693	1475747	Amplification	-	-	6.8	-	-	-	-	-	-	-	-
A942741A	TNNI1	NM_003281	Short Variants	Substitution/Indel	chr1	201384354	201384354	c.44A>G	p.K15R	0.054	-	-	-	-	-	-	-	-	-
A942741A	TP53	NM_000546	Short Variants	Substitution/Indel	chr17	7578443	7578443	c.487T>G	p.Y163D	0.115	-	-	-	-	-	-	-	-	-
A942741A	TPD52L2	NM_001243895	Copy Number change	Gene Amplification	chr20	62496668	62521418	Amplification	-	-	8	-	-	-	-	-	-	-	-
A942741A	TRPM4	NM_001195227	Short Variants	Substitution/Indel	chr19	49674844	49674844	c.868A>T	p.N290Y	0.105	-	-	-	-	-	-	-	-	-
A942741A	UCKL1	NM_017859	Copy Number change	Gene Amplification	chr20	62571308	62587729	Amplification	-	-	8	-	-	-	-	-	-	-	-
A942741A	UNC13A	NM_001080421	Short Variants	Substitution/Indel	chr19	17760397	17760397	c.1440-1G>T	-	0.093	-	-	-	-	-	-	-	-	-
A942741A	VDAC2	NM_003375	Copy Number change	Gene Amplification	chr10	76970872	76990761	Amplification	-	-	8	-	-	-	-	-	-	-	-
A942741A	VPS18	NM_020857	Short Variants	Substitution/Indel	chr15	41191621	41191621	c.605C>T	p.P202L	0.076	-	-	-	-	-	-	-	-	-
A942741A	VWA1	NM_022834	Copy Number change	Gene Amplification	chr1	1371104	1375251	Amplification	-	-	6.8	-	-	-	-	-	-	-	-
A942741A	ZBTB46	NM_025224	Copy Number change	Gene Amplification	chr20	62378228	62434890	Amplification	-	-	6.6	-	-	-	-	-	-	-	-
A942741A	ZNF230	NM_006300	Short Variants	Substitution/Indel	chr19	44515393	44515393	c.1202T>A	p.F401Y	0.064	-	-	-	-	-	-	-	-	-
A942741A	ZNF37A	NM_001007094	Short Variants	Substitution/Indel	chr10	38407356	38407356	c.1277T>C	p.L426P	0.054	-	-	-	-	-	-	-	-	-
A942741A	ZNF503	NM_032772	Copy Number change	Gene Amplification	chr10	77158494	77161229	Amplification	-	-	8	-	-	-	-	-	-	-	-
A942741A	ZNF628	NM_033113	Copy Number change	Gene Amplification	chr19	55992522	55995744	Amplification	-	-	8.1	-	-	-	-	-	-	-	-
A104204A	ABHD16B	NM_080622	Copy Number change	Gene Amplification	chr20	62492878	62494318	Amplification	-	-	7.4	-	-	-	-	-	-	-	-
A104204A	ABHD6	NM_001320126	Short Variants	Substitution/Indel	chr3	58279457	58279457	c.979G>A	p.V327M	0.206	-	-	-	-	-	-	-	-	-
A104204A	ADGRF5	NM_001098518	Short Variants	Substitution/Indel	chr6	46847611	46847611	c.980A>G	p.N327S	0.227	-	-	-	-	-	-	-	-	-
A104204A	AHNAK	NM_001620	Short Variants	Substitution/Indel	chr11	62285258	62285258	c.16631A>C	p.K5544T	0.115	-	-	-	-	-	-	-	-	-
A104204A	AHRR	NM_001242412	Short Variants	Substitution/Indel	chr5	427977	427977	c.776C>T	p.P259L	0.215	-	-	-	-	-	-	-	-	-
A104204A	ALDH8A1	NM_001193480	Short Variants	Substitution/Indel	chr6	135239687	135239687	c.1180T>G	p.W394G	0.223	-	-	-	-	-	-	-	-	-
A104204A	ANKRD11	NM_013275	Copy Number change	Gene Amplification	chr16	89334858	89390716	Amplification	-	-	9.3	-	-	-	-	-	-	-	-
A104204A	ANO1	NM_018043	Copy Number change	Gene Amplification	chr11	69924706	70034157	Amplification	-	-	7.5	-	-	-	-	-	-	-	-
A104204A	ARHGAP35	NM_004491	Short Variants	Substitution/Indel	chr19	47423761	47423761	c.1829G>A	p.R610Q	0.075	-	-	-	-	-	-	-	-	-
A104204A	ASCL4	NM_203436	Short Variants	Substitution/Indel	chr12	108169233	108169233	c.241C>T	p.R81C	0.063	-	-	-	-	-	-	-	-	-
A104204A	ATP13A1	NM_020410	Short Variants	Substitution/Indel	chr19	19757029	19757029	c.3233C>G	p.A1078G	0.084	-	-	-	-	-	-	-	-	-
A104204A	ATP1A3	NM_001256213	Short Variants	Substitution/Indel	chr19	42471437	42471437	c.3010G>A	p.E1004K	0.218	-	-	-	-	-	-	-	-	-
A104204A	ATRIP	NM_001271022	Short Variants	Truncation	chr3	48495778	48495778	c.250C>T	p.R84*	0.140	-	-	-	-	-	-	-	-	-
A104204A	BPIFB3	NM_182658	Short Variants	Substitution/Indel	chr20	31657760	31657760	c.1216C>T	p.R406W	0.104	-	-	-	-	-	-	-	-	-
A104204A	CACNA1H	NM_001005407	Short Variants	Substitution/Indel	chr16	1254222	1254222	c.2215C>T	p.R739C	0.079	-	-	-	-	-	-	-	-	-
A104204A	CARD14	NM_001257970	Short Variants	Substitution/Indel	chr17	78157811	78157811	c.449T>G	p.L150R	0.083	-	-	-	-	-	-	-	-	-
A104204A	CCND1	NM_053056	Copy Number change	Gene Amplification	chr11	69434187	69469269	Amplification	-	-	7.5	-	-	-	-	-	-	-	-
A104204A	CD109	NM_001159587	Short Variants	Substitution/Indel	chr6	74522002	74522002	c.3717+9C>T	-	0.106	-	-	-	-	-	-	-	-	-
A104204A	CELF6	NM_001172684	Short Variants	Substitution/Indel	chr15	72608220	72608220	c.311A>G	p.Q104R	0.068	-	-	-	-	-	-	-	-	-
A104204A	CENPJ	NM_018451	Short Variants	Substitution/Indel	chr13	25480936	25480936	c.1240A>G	p.K414E	0.374	-	-	-	-	-	-	-	-	-
A104204A	CLEC18A	NM_001136214	Copy Number change	Gene Amplification	chr16	69985211	69997559	Amplification	-	-	7.3	-	-	-	-	-	-	-	-
A104204A	CNTLN	NM_017738	Short Variants	Substitution/Indel	chr9	17464594	17464594	c.3504T>A	p.S1168R	0.114	-	-	-	-	-	-	-	-	-
A104204A	COL5A1	NM_000093	Short Variants	Substitution/Indel	chr9	137659200	137659200	c.2232G>C	p.K744N	0.130	-	-	-	-	-	-	-	-	-
A104204A	COTL1	NM_021149	Short Variants	Substitution/Indel	chr16	84651493	84651493	c.28T>G	p.C10G	0.069	-	-	-	-	-	-	-	-	-
A104204A	CPT1A	NM_001031847	Copy Number change	Gene Amplification	chr11	68524740	68609447	Amplification	-	-	7.5	-	-	-	-	-	-	-	-
A104204A	CSDE1	NM_001007553	Short Variants	Substitution/Indel	chr1	115262236	115262236	c.2180C>T	p.T727I	0.220	-	-	-	-	-	-	-	-	-
A104204A	CSMD1	NM_033225	Short Variants	Substitution/Indel	chr8	3141800	3141800	c.4019A>G	p.D1340G	0.145	-	-	-	-	-	-	-	-	-
A104204A	CTTN	NM_001184740	Copy Number change	Gene Amplification	chr11	70253387	70282543	Amplification	-	-	7.5	-	-	-	-	-	-	-	-
A104204A	DNAH5	NM_001369	Short Variants	Substitution/Indel	chr5	13883156	13883156	c.3031C>T	p.R1011W	0.147	-	-	-	-	-	-	-	-	-
A104204A	DNAJC5	NM_025219	Copy Number change	Gene Amplification	chr20	62559692	62562929	Amplification	-	-	7.4	-	-	-	-	-	-	-	-
A104204A	EFCAB14	NM_014774	Short Variants	Substitution/Indel	chr1	47155342	47155342	c.712A>T	p.T238S	0.072	-	-	-	-	-	-	-	-	-
A104204A	FADD	NM_003824	Copy Number change	Gene Amplification	chr11	70049452	70052588	Amplification	-	-	7.5	-	-	-	-	-	-	-	-
A104204A	FAM83H	NM_198488	Short Variants	Substitution/Indel	chr8	144811389	144811389	c.552G>A	p.M184I	0.120	-	-	-	-	-	-	-	-	-
A104204A	FAM83H	NM_198488	Rearrangement	Fusion/Rearrangement	-	-	-	-	-	0.089404	-	intergenic	NULL	NULL	chr8:144816302	FAM83H	NM_198488	exon3-5	chr8:144811464
A104204A	FAM83H	NM_198488	Short Variants	Substitution/Indel	chr8	144811184	144811184	c.690G>C	p.E230D	0.149	-	-	-	-	-	-	-	-	-
A104204A	FCGBP	NM_003890	Copy Number change	Gene Amplification	chr19	40354071	40440557	Amplification	-	-	8.1	-	-	-	-	-	-	-	-
A104204A	FGF19	NM_005117	Copy Number change	Gene Amplification	chr11	69513277	69538832	Amplification	-	-	7.5	-	-	-	-	-	-	-	-
A104204A	FGF3	NM_005247	Copy Number change	Gene Amplification	chr11	69610800	69655197	Amplification	-	-	7.5	-	-	-	-	-	-	-	-
A104204A	FGF4	NM_002007	Copy Number change	Gene Amplification	chr11	69568016	69604637	Amplification	-	-	7.5	-	-	-	-	-	-	-	-
A104204A	FLT3	NM_004119	Short Variants	Substitution/Indel	chr13	28624283	28624283	c.691T>A	p.C231S	0.190	-	-	-	-	-	-	-	-	-
A104204A	FRMD6	NM_001042481	Short Variants	Substitution/Indel	chr14	52194514	52194514	c.1612G>A	p.D538N	0.210	-	-	-	-	-	-	-	-	-
A104204A	FSIP2	NM_173651	Short Variants	Substitution/Indel	chr2	186651026	186651026	c.1506+11T>C	-	0.245	-	-	-	-	-	-	-	-	-
A104204A	GAL	NM_015973	Copy Number change	Gene Amplification	chr11	68452371	68458480	Amplification	-	-	7.5	-	-	-	-	-	-	-	-
A104204A	GLIS2	NM_001318918	Short Variants	Substitution/Indel	chr16	4386944	4386944	c.994C>T	p.R332C	0.153	-	-	-	-	-	-	-	-	-
A104204A	GLYATL2	NM_145016	Short Variants	Substitution/Indel	chr11	58602207	58602207	c.580C>T	p.R194C	0.131	-	-	-	-	-	-	-	-	-
A104204A	GRID1	NM_017551	Short Variants	Substitution/Indel	chr10	87373348	87373348	c.2417C>T	p.P806L	0.097	-	-	-	-	-	-	-	-	-
A104204A	HIST1H1E	NM_005321	Short Variants	Substitution/Indel	chr6	26156844	26156846	c.230_232del	p.N77del	0.099	-	-	-	-	-	-	-	-	-
A104204A	HRNR	NM_001009931	Short Variants	Substitution/Indel	chr1	152193857	152193857	c.248A>G	p.Q83R	0.061	-	-	-	-	-	-	-	-	-
A104204A	HYDIN	NM_001270974	Short Variants	Substitution/Indel	chr16	71007275	71007275	c.5350G>A	p.V1784M	0.121	-	-	-	-	-	-	-	-	-
A104204A	IGHMBP2	NM_002180	Copy Number change	Gene Amplification	chr11	68671403	68707220	Amplification	-	-	7.5	-	-	-	-	-	-	-	-
A104204A	INPPL1	NM_001567	Short Variants	Truncation	chr11	71949104	71949104	c.3572_3579dup	p.S1194Gfs*11	0.222	-	-	-	-	-	-	-	-	-
A104204A	INSM2	NM_032594	Short Variants	Substitution/Indel	chr14	36005104	36005104	c.1646C>A	p.P549H	0.057	-	-	-	-	-	-	-	-	-
A104204A	IRS4	NM_003604	Short Variants	Substitution/Indel	chrX	107976862	107976862	c.2713C>T	p.P905S	0.075	-	-	-	-	-	-	-	-	-
A104204A	KRAS	NM_004985	Short Variants	Substitution/Indel	chr12	25398281	25398281	c.38G>A	p.G13D	0.188	-	-	-	-	-	-	-	-	-
A104204A	LTBR	NM_002342	Short Variants	Truncation	chr12	6493563	6493563	c.40_44dup	p.P16Gfs*82	0.188	-	-	-	-	-	-	-	-	-
A104204A	MAPK15	FAM83H-AS1(NR_033849);MAPK15(NM_139021)	Rearrangement	Fusion/Rearrangement	-	-	-	-	-	0.107266	-	FAM83H-AS1	NR_033849	exon1	chr8:144817923	MAPK15	NM_139021	exon14	chr8:144804372
A104204A	MCHR1	NM_005297	Short Variants	Substitution/Indel	chr22	41077229	41077229	c.566C>T	p.T189M	0.244	-	-	-	-	-	-	-	-	-
A104204A	MRGPRD	NM_198923	Copy Number change	Gene Amplification	chr11	68747432	68748512	Amplification	-	-	7.5	-	-	-	-	-	-	-	-
A104204A	MRGPRF	NM_145015	Copy Number change	Gene Amplification	chr11	68772697	68777405	Amplification	-	-	7.5	-	-	-	-	-	-	-	-
A104204A	MRPL21	NM_181514	Copy Number change	Gene Amplification	chr11	68658771	68671294	Amplification	-	-	7.5	-	-	-	-	-	-	-	-
A104204A	MTUS1	NM_001001924	Short Variants	Substitution/Indel	chr8	17612769	17612769	c.548C>T	p.S183F	0.126	-	-	-	-	-	-	-	-	-
A104204A	MYEOV	NM_001293291	Copy Number change	Gene Amplification	chr11	69062738	69063822	Amplification	-	-	7.5	-	-	-	-	-	-	-	-
A104204A	MYO16	NM_001198950	Short Variants	Substitution/Indel	chr13	109792965	109792965	c.4405G>A	p.A1469T	0.108	-	-	-	-	-	-	-	-	-
A104204A	NIPAL4	NM_001099287	Short Variants	Substitution/Indel	chr5	156887373	156887373	c.223+8C>G	-	0.264	-	-	-	-	-	-	-	-	-
A104204A	NMUR2	NM_020167	Short Variants	Substitution/Indel	chr5	151783990	151783990	c.685A>G	p.M229V	0.078	-	-	-	-	-	-	-	-	-
A104204A	NOTCH1	NM_017617	Copy Number change	Gene Amplification	chr9	139390360	139460298	Amplification	-	-	8.1	-	-	-	-	-	-	-	-
A104204A	NRBP2	NM_178564	Rearrangement	Fusion/Rearrangement	-	-	-	-	-	0.131657	-	intergenic	NULL	NULL	chr8:144840140	NRBP2	NM_178564	exon5-18	chr8:144921900
A104204A	OR2AG2	NM_001004490	Short Variants	Truncation	chr11	6790129	6790129	c.59dup	p.D20Efs*6	0.142	-	-	-	-	-	-	-	-	-
A104204A	ORAOV1	NM_153451	Copy Number change	Gene Amplification	chr11	69482261	69490373	Amplification	-	-	7.5	-	-	-	-	-	-	-	-
A104204A	PAN3	NM_175854	Short Variants	Substitution/Indel	chr13	28834614	28834614	c.1279A>G	p.T427A	0.191	-	-	-	-	-	-	-	-	-
A104204A	PCDHGA2	NM_018915	Short Variants	Substitution/Indel	chr5	140720397	140720397	c.1859G>T	p.G620V	0.056	-	-	-	-	-	-	-	-	-
A104204A	PCM1	NM_006197	Rearrangement	Fusion/Rearrangement	-	-	-	-	-	0.101852	-	intergenic	NULL	NULL	chr8:32531065	PCM1	NM_006197	exon31-39	chr8:17867065
A104204A	PDCD1	NM_005018	Short Variants	Truncation	chr2	242795126	242795126	c.83del	p.P28Qfs*17	0.112	-	-	-	-	-	-	-	-	-
A104204A	PON1	NM_000446	Short Variants	Substitution/Indel	chr7	94947661	94947661	c.119C>T	p.P40L	0.207	-	-	-	-	-	-	-	-	-
A104204A	PPFIA1	NM_003626	Copy Number change	Gene Amplification	chr11	70118230	70228283	Amplification	-	-	7.5	-	-	-	-	-	-	-	-
A104204A	PPFIA4	NM_001304331	Short Variants	Substitution/Indel	chr1	203024691	203024691	c.1961C>T	p.T654M	0.082	-	-	-	-	-	-	-	-	-
A104204A	PRDM11	NM_001256695	Short Variants	Substitution/Indel	chr11	45247677	45247677	c.1501G>A	p.G501R	0.099	-	-	-	-	-	-	-	-	-
A104204A	PRODH2	NM_021232	Short Variants	Substitution/Indel	chr19	36297740	36297740	c.907-8G>A	-	0.144	-	-	-	-	-	-	-	-	-
A104204A	RALGDS	NM_001042368	Short Variants	Substitution/Indel	chr9	135982110	135982110	c.1274C>T	p.S425L	0.174	-	-	-	-	-	-	-	-	-
A104204A	RBM15B	NM_013286	Short Variants	Substitution/Indel	chr3	51430235	51430235	c.1405G>A	p.A469T	0.054	-	-	-	-	-	-	-	-	-
A104204A	RNF43	NM_017763	Short Variants	Truncation	chr17	56492704	56492704	c.235G>T	p.E79*	0.347	-	-	-	-	-	-	-	-	-
A104204A	RPGR	NM_001034853	Short Variants	Substitution/Indel	chrX	38146196	38146196	c.2056A>G	p.M686V	0.154	-	-	-	-	-	-	-	-	-
A104204A	SENP3	NM_015670	Short Variants	Substitution/Indel	chr17	7468324	7468324	c.1004G>A	p.S335N	0.213	-	-	-	-	-	-	-	-	-
A104204A	SHANK2	NM_012309	Copy Number change	Gene Amplification	chr11	70318958	70858388	Amplification	-	-	7.5	-	-	-	-	-	-	-	-
A104204A	SI	NM_001041	Short Variants	Substitution/Indel	chr3	164755751	164755751	c.2363G>A	p.G788E	0.097	-	-	-	-	-	-	-	-	-
A104204A	SLC13A2	NM_001145975	Short Variants	Substitution/Indel	chr17	26817443	26817443	c.350C>T	p.P117L	0.072	-	-	-	-	-	-	-	-	-
A104204A	SMARCAL1	NM_001127207	Short Variants	Substitution/Indel	chr2	217300109	217300109	c.1534G>A	p.V512M	0.149	-	-	-	-	-	-	-	-	-
A104204A	SNX17	NM_001267059	Short Variants	Substitution/Indel	chr2	27598472	27598472	c.838G>A	p.A280T	0.088	-	-	-	-	-	-	-	-	-
A104204A	TAAR6	NM_175067	Short Variants	Substitution/Indel	chr6	132891656	132891656	c.196C>T	p.P66S	0.127	-	-	-	-	-	-	-	-	-
A104204A	TEKT3	NM_031898	Short Variants	Substitution/Indel	chr17	15217485	15217485	c.797G>A	p.R266Q	0.116	-	-	-	-	-	-	-	-	-
A104204A	TNFAIP6	NM_007115	Short Variants	Substitution/Indel	chr2	152222615	152222615	c.278G>A	p.G93E	0.077	-	-	-	-	-	-	-	-	-
A104204A	TP53	NM_000546	Short Variants	Substitution/Indel	chr17	7578461	7578461	c.469G>T	p.V157F	0.198	-	-	-	-	-	-	-	-	-
A104204A	TPCN2	NM_139075	Copy Number change	Gene Amplification	chr11	68816460	68855442	Amplification	-	-	7.5	-	-	-	-	-	-	-	-
A104204A	TPD52L2	NM_001243895	Copy Number change	Gene Amplification	chr20	62496668	62521418	Amplification	-	-	7.4	-	-	-	-	-	-	-	-
A104204A	TRIM8	NM_030912	Short Variants	Substitution/Indel	chr10	104404886	104404887	c.512_513delinsCA	p.S171T	0.085	-	-	-	-	-	-	-	-	-
A104204A	TRPM3	NM_001007470	Short Variants	Substitution/Indel	chr9	73458023	73458023	c.238G>A	p.D80N	0.238	-	-	-	-	-	-	-	-	-
A104204A	TRPV2	NM_016113	Short Variants	Substitution/Indel	chr17	16338265	16338265	c.2176T>A	p.S726T	0.054	-	-	-	-	-	-	-	-	-
A104204A	TSC2	NM_000548	Copy Number change	Gene Amplification	chr16	2097884	2138799	Amplification	-	-	10.2	-	-	-	-	-	-	-	-
A104204A	TXNRD1	NM_003330	Short Variants	Substitution/Indel	chr12	104681131	104681131	c.10+7G>A	-	0.069	-	-	-	-	-	-	-	-	-
A104204A	UCKL1	NM_017859	Copy Number change	Gene Amplification	chr20	62571308	62587729	Amplification	-	-	7.4	-	-	-	-	-	-	-	-
A104204A	WWP2	NM_007014	Copy Number change	Gene Amplification	chr16	69820888	69973853	Amplification	-	-	7.3	-	-	-	-	-	-	-	-
A104204A	ZBTB11	NM_014415	Short Variants	Substitution/Indel	chr3	101395731	101395731	c.28A>G	p.I10V	0.196	-	-	-	-	-	-	-	-	-
A104204A	ZBTB46	NM_025224	Copy Number change	Gene Amplification	chr20	62378228	62434890	Amplification	-	-	7.4	-	-	-	-	-	-	-	-
A104204A	ZNF292	NM_015021	Short Variants	Substitution/Indel	chr6	87969387	87969387	c.6040G>A	p.E2014K	0.21	-	-	-	-	-	-	-	-	-
A142992A	A1CF	NM_001198818	Short Variants	Substitution/Indel	chr10	52595854	52595854	c.584C>T	p.A195V	0.135	-	-	-	-	-	-	-	-	-
A142992A	AATK	NM_001080395	Short Variants	Substitution/Indel	chr17	79093844	79093844	c.3775G>A	p.A1259T	0.124	-	-	-	-	-	-	-	-	-
A142992A	ABCA7	NM_019112	Short Variants	Substitution/Indel	chr19	1047358	1047358	c.2048C>T	p.A683V	0.179	-	-	-	-	-	-	-	-	-
A142992A	ABCA7	NM_019112	Short Variants	Substitution/Indel	chr19	1042392	1042392	c.494G>A	p.R165H	0.169	-	-	-	-	-	-	-	-	-
A142992A	ABCA9	NM_080283	Short Variants	Truncation	chr17	66992093	66992093	c.3498del	p.F1166Lfs*5	0.179	-	-	-	-	-	-	-	-	-
A142992A	ABCB5	NM_001163942	Short Variants	Truncation	chr7	20698693	20698693	c.381del	p.R128Gfs*15	0.226	-	-	-	-	-	-	-	-	-
A142992A	ABCC8	NM_000352	Short Variants	Substitution/Indel	chr11	17485128	17485128	c.436G>T	p.A146S	0.200	-	-	-	-	-	-	-	-	-
A142992A	ABCG1	NM_004915	Short Variants	Substitution/Indel	chr21	43711743	43711743	c.1666G>A	p.G556R	0.184	-	-	-	-	-	-	-	-	-
A142992A	ABHD14A-ACY1	NM_001316331	Short Variants	Substitution/Indel	chr3	52018078	52018078	c.268G>A	p.A90T	0.085	-	-	-	-	-	-	-	-	-
A142992A	ABHD17B	NM_001025780	Short Variants	Truncation	chr9	74485051	74485051	c.595C>T	p.R199*	0.161	-	-	-	-	-	-	-	-	-
A142992A	ABHD5	NM_016006	Short Variants	Substitution/Indel	chr3	43732538	43732538	c.47+7G>A	-	0.158	-	-	-	-	-	-	-	-	-
A142992A	ABL2	NM_005158	Short Variants	Truncation	chr1	179084039	179084039	c.1490del	p.P497Lfs*7	0.143	-	-	-	-	-	-	-	-	-
A142992A	ACAN	NM_001135	Short Variants	Substitution/Indel	chr15	89383275	89383275	c.487C>T	p.R163C	0.142	-	-	-	-	-	-	-	-	-
A142992A	ACAP1	NM_014716	Short Variants	Substitution/Indel	chr17	7245325	7245325	c.170G>A	p.R57H	0.145	-	-	-	-	-	-	-	-	-
A142992A	ACAT2	NM_001303253	Short Variants	Substitution/Indel	chr6	160198368	160198370	c.883_885del	p.K295del	0.167	-	-	-	-	-	-	-	-	-
A142992A	ACOT12	NM_130767	Short Variants	Substitution/Indel	chr5	80639705	80639705	c.981-5T>C	-	0.157	-	-	-	-	-	-	-	-	-
A142992A	ACOX3	NM_001101667	Short Variants	Substitution/Indel	chr4	8376863	8376863	c.1670C>T	p.P557L	0.157	-	-	-	-	-	-	-	-	-
A142992A	ACVR2A	NM_001616	Short Variants	Truncation	chr2	148683686	148683686	c.1310del	p.K437Rfs*5	0.331	-	-	-	-	-	-	-	-	-
A142992A	ADAM22	NM_001324417	Short Variants	Truncation	chr7	87564369	87564372	c.111_114del	p.E40Tfs*42	0.136	-	-	-	-	-	-	-	-	-
A142992A	ADAMTS3	NM_014243	Short Variants	Truncation	chr4	73186465	73186465	c.1067dup	p.L356Ffs*32	0.150	-	-	-	-	-	-	-	-	-
A142992A	ADAMTSL2	NM_001145320	Short Variants	Substitution/Indel	chr9	136435555	136435555	c.2518G>A	p.A840T	0.152	-	-	-	-	-	-	-	-	-
A142992A	ADARB2	NM_018702	Short Variants	Truncation	chr10	1230859	1230859	c.1985del	p.G662Afs*21	0.142	-	-	-	-	-	-	-	-	-
A142992A	ADAT1	NM_001324444	Short Variants	Substitution/Indel	chr16	75654240	75654240	c.-336-8del	-	0.188	-	-	-	-	-	-	-	-	-
A142992A	ADCY10	NM_001167749	Short Variants	Substitution/Indel	chr1	167793804	167793804	c.3503G>A	p.R1168Q	0.191	-	-	-	-	-	-	-	-	-
A142992A	ADCY4	NM_001198568	Short Variants	Truncation	chr14	24791301	24791301	c.2557del	p.Q853Sfs*44	0.153	-	-	-	-	-	-	-	-	-
A142992A	ADCY8	NM_001115	Short Variants	Truncation	chr8	131964202	131964202	c.1153G>T	p.E385*	0.198	-	-	-	-	-	-	-	-	-
A142992A	ADD3	NM_001121	Short Variants	Truncation	chr10	111893350	111893350	c.2006del	p.K669Rfs*8	0.195	-	-	-	-	-	-	-	-	-
A142992A	ADGB	NM_024694	Short Variants	Substitution/Indel	chr6	146987943	146987943	c.753-8dup	-	0.210	-	-	-	-	-	-	-	-	-
A142992A	ADGRL1	NM_001008701	Short Variants	Substitution/Indel	chr19	14267493	14267493	c.3025G>A	p.G1009R	0.184	-	-	-	-	-	-	-	-	-
A142992A	ADGRL1	NM_001008701	Short Variants	Substitution/Indel	chr19	14274168	14274168	c.460C>T	p.H154Y	0.061	-	-	-	-	-	-	-	-	-
A142992A	ADGRL1	NM_001008701	Short Variants	Truncation	chr19	14262162	14262162	c.3947dup	p.G1317Rfs*13	0.171	-	-	-	-	-	-	-	-	-
A142992A	AFAP1L1	NM_001146337	Short Variants	Substitution/Indel	chr5	148695773	148695773	c.1174C>T	p.R392C	0.175	-	-	-	-	-	-	-	-	-
A142992A	AGER	NM_001206936	Short Variants	Truncation	chr6	32149322	32149322	c.1000del	p.D334Mfs*29	0.147	-	-	-	-	-	-	-	-	-
A142992A	AGPAT5	NM_018361	Short Variants	Truncation	chr8	6590133	6590133	c.457C>T	p.R153*	0.169	-	-	-	-	-	-	-	-	-
A142992A	AHDC1	NM_001029882	Short Variants	Substitution/Indel	chr1	27878443	27878443	c.184C>T	p.R62C	0.133	-	-	-	-	-	-	-	-	-
A142992A	AIM1L	NM_001039775	Short Variants	Truncation	chr1	26671971	26671971	c.1178del	p.K393Rfs*16	0.167	-	-	-	-	-	-	-	-	-
A142992A	AKAP7	NM_016377	Short Variants	Truncation	chr6	131481276	131481276	c.236del	p.K79Rfs*21	0.180	-	-	-	-	-	-	-	-	-
A142992A	AKAP8	NM_005858	Short Variants	Substitution/Indel	chr19	15483693	15483693	c.830G>A	p.R277H	0.144	-	-	-	-	-	-	-	-	-
A142992A	AKAP9	NM_005751	Short Variants	Truncation	chr7	91732038	91732038	c.11235dup	p.Q3746Afs*52	0.157	-	-	-	-	-	-	-	-	-
A142992A	AKR1A1	NM_001202413	Short Variants	Substitution/Indel	chr1	46035590	46035590	c.940G>A	p.A314T	0.143	-	-	-	-	-	-	-	-	-
A142992A	ALB	NM_000477	Short Variants	Substitution/Indel	chr4	74282071	74282071	c.1289+1G>A	-	0.161	-	-	-	-	-	-	-	-	-
A142992A	ALDH6A1	NM_001278593	Short Variants	Substitution/Indel	chr14	74539317	74539317	c.112-10dup	-	0.252	-	-	-	-	-	-	-	-	-
A142992A	ALK	NM_004304	Short Variants	Substitution/Indel	chr2	30142963	30142963	c.563G>A	p.R188H	0.169	-	-	-	-	-	-	-	-	-
A142992A	ALOX15	NM_001140	Short Variants	Substitution/Indel	chr17	4536463	4536463	c.1396C>T	p.R466W	0.154	-	-	-	-	-	-	-	-	-
A142992A	ALPK2	NM_052947	Short Variants	Substitution/Indel	chr18	56279017	56279017	c.13G>A	p.E5K	0.146	-	-	-	-	-	-	-	-	-
A142992A	ANGPTL4	NM_001039667	Short Variants	Substitution/Indel	chr19	8435978	8435978	c.586T>C	p.S196P	0.159	-	-	-	-	-	-	-	-	-
A142992A	ANKRD13B	NM_152345	Short Variants	Substitution/Indel	chr17	27939570	27939570	c.1409C>T	p.T470M	0.168	-	-	-	-	-	-	-	-	-
A142992A	ANKRD2	NM_001129981	Short Variants	Substitution/Indel	chr10	99341104	99341104	c.668G>A	p.R223H	0.164	-	-	-	-	-	-	-	-	-
A142992A	ANKRD24	NM_133475	Short Variants	Substitution/Indel	chr19	4217520	4217520	c.2363G>A	p.R788Q	0.155	-	-	-	-	-	-	-	-	-
A142992A	ANKRD27	NM_032139	Short Variants	Substitution/Indel	chr19	33119686	33119686	c.1279G>A	p.V427I	0.149	-	-	-	-	-	-	-	-	-
A142992A	ANKRD35	NM_001280799	Short Variants	Substitution/Indel	chr1	145562272	145562272	c.1690C>T	p.R564W	0.154	-	-	-	-	-	-	-	-	-
A142992A	ANKRD50	NM_001167882	Short Variants	Substitution/Indel	chr4	125590981	125590981	c.2914C>T	p.R972C	0.131	-	-	-	-	-	-	-	-	-
A142992A	ANLN	NM_001284301	Short Variants	Substitution/Indel	chr7	36489278	36489278	c.2972C>A	p.P991H	0.180	-	-	-	-	-	-	-	-	-
A142992A	ANO10	NM_001204831	Short Variants	Truncation	chr3	43647213	43647213	c.132del	p.D45Mfs*12	0.165	-	-	-	-	-	-	-	-	-
A142992A	ANO2	NM_001278596	Short Variants	Substitution/Indel	chr12	5744492	5744492	c.1657G>A	p.V553I	0.156	-	-	-	-	-	-	-	-	-
A142992A	ANXA13	NM_001003954	Short Variants	Truncation	chr8	124707762	124707762	c.574del	p.I192Sfs*20	0.154	-	-	-	-	-	-	-	-	-
A142992A	AOC3	NM_001277731	Short Variants	Truncation	chr17	41004279	41004279	c.923del	p.P308Rfs*52	0.171	-	-	-	-	-	-	-	-	-
A142992A	AP1B1	NM_001127	Short Variants	Substitution/Indel	chr22	29736768	29736768	c.1875G>T	p.Q625H	0.084	-	-	-	-	-	-	-	-	-
A142992A	APBA2	NM_001130414	Short Variants	Substitution/Indel	chr15	29397688	29397688	c.1595G>T	p.S532I	0.157	-	-	-	-	-	-	-	-	-
A142992A	APBB1	NM_001164	Short Variants	Truncation	chr11	6423816	6423816	c.1244del	p.G415Afs*17	0.157	-	-	-	-	-	-	-	-	-
A142992A	APBB1IP	NM_019043	Short Variants	Substitution/Indel	chr10	26856230	26856235	c.1827_1832del	p.A611_P612del	0.097	-	-	-	-	-	-	-	-	-
A142992A	APC2	NM_005883	Short Variants	Substitution/Indel	chr19	1465197	1465197	c.1897C>T	p.H633Y	0.176	-	-	-	-	-	-	-	-	-
A142992A	APC2	NM_005883	Short Variants	Truncation	chr19	1468969	1468969	c.5675dup	p.V1893Gfs*260	0.137	-	-	-	-	-	-	-	-	-
A142992A	APOB	NM_000384	Short Variants	Substitution/Indel	chr2	21237965	21237965	c.3676G>A	p.V1226M	0.118	-	-	-	-	-	-	-	-	-
A142992A	AQP1	NM_001329872	Short Variants	Substitution/Indel	chr7	30963526	30963526	c.874C>T	p.R292C	0.147	-	-	-	-	-	-	-	-	-
A142992A	AR	NM_000044	Short Variants	Substitution/Indel	chrX	66766231	66766231	c.1243C>T	p.H415Y	0.323	-	-	-	-	-	-	-	-	-
A142992A	ARFGEF3	NM_020340	Short Variants	Substitution/Indel	chr6	138584472	138584472	c.1852G>A	p.A618T	0.162	-	-	-	-	-	-	-	-	-
A142992A	ARHGAP21	NM_020824	Short Variants	Truncation	chr10	24909050	24909050	c.1774del	p.T592Hfs*28	0.185	-	-	-	-	-	-	-	-	-
A142992A	ARHGAP24	NM_001025616	Short Variants	Truncation	chr4	86921801	86921801	c.2179del	p.S727Pfs*6	0.174	-	-	-	-	-	-	-	-	-
A142992A	ARHGAP27	NM_001282290	Short Variants	Substitution/Indel	chr17	43507204	43507204	c.442G>A	p.A148T	0.174	-	-	-	-	-	-	-	-	-
A142992A	ARHGAP33	NM_001172630	Short Variants	Substitution/Indel	chr19	36272091	36272091	c.614C>T	p.A205V	0.149	-	-	-	-	-	-	-	-	-
A142992A	ARHGAP35	NM_004491	Short Variants	Substitution/Indel	chr19	47422555	47422555	c.623G>A	p.R208Q	0.169	-	-	-	-	-	-	-	-	-
A142992A	ARHGEF15	NM_025014	Short Variants	Substitution/Indel	chr17	8221739	8221739	c.1739G>A	p.R580H	0.157	-	-	-	-	-	-	-	-	-
A142992A	ARHGEF18	NM_001130955	Short Variants	Substitution/Indel	chr19	7509267	7509267	c.974G>A	p.R325H	0.163	-	-	-	-	-	-	-	-	-
A142992A	ARHGEF2	NM_001162383	Short Variants	Substitution/Indel	chr1	155939077	155939079	c.76_78del	p.E26del	0.122	-	-	-	-	-	-	-	-	-
A142992A	ARHGEF2	NM_001162383	Short Variants	Substitution/Indel	chr1	155922533	155922533	c.1870G>A	p.E624K	0.150	-	-	-	-	-	-	-	-	-
A142992A	ARHGEF38	NM_001242729	Short Variants	Substitution/Indel	chr4	106580532	106580532	c.1545+10G>A	-	0.167	-	-	-	-	-	-	-	-	-
A142992A	ARHGEF40	NM_001278529	Short Variants	Truncation	chr14	21550479	21550479	c.1190del	p.P397Lfs*5	0.169	-	-	-	-	-	-	-	-	-
A142992A	ARID1A	NM_006015	Short Variants	Truncation	chr1	27105931	27105931	c.5548del	p.D1850Tfs*33	0.174	-	-	-	-	-	-	-	-	-
A142992A	ARL16	NM_001040025	Short Variants	Substitution/Indel	chr17	79648818	79648818	c.514G>A	p.A172T	0.178	-	-	-	-	-	-	-	-	-
A142992A	ARMC6	NM_001199196	Short Variants	Substitution/Indel	chr19	19168264	19168264	c.1333G>A	p.G445S	0.191	-	-	-	-	-	-	-	-	-
A142992A	ARNT	NM_001197325	Short Variants	Substitution/Indel	chr1	150790388	150790388	c.1460+8del	-	0.168	-	-	-	-	-	-	-	-	-
A142992A	ARV1	NM_022786	Short Variants	Truncation	chr1	231131567	231131567	c.518del	p.K173Sfs*8	0.206	-	-	-	-	-	-	-	-	-
A142992A	ASCC3	NM_001284271	Short Variants	Truncation	chr6	101248244	101248244	c.1058dup	p.A354Gfs*15	0.205	-	-	-	-	-	-	-	-	-
A142992A	ASPA	NM_000049	Short Variants	Substitution/Indel	chr17	3402345	3402345	c.905C>T	p.T302M	0.227	-	-	-	-	-	-	-	-	-
A142992A	ASPRV1	NM_152792	Short Variants	Substitution/Indel	chr2	70188505	70188505	c.316T>C	p.F106L	0.067	-	-	-	-	-	-	-	-	-
A142992A	ASRGL1	NM_001083926	Short Variants	Substitution/Indel	chr11	62156681	62156681	c.568G>A	p.V190I	0.169	-	-	-	-	-	-	-	-	-
A142992A	ASXL1	NM_015338	Short Variants	Truncation	chr20	31022442	31022442	c.1934del	p.G645Vfs*58	0.172	-	-	-	-	-	-	-	-	-
A142992A	ATCAY	NM_033064	Short Variants	Substitution/Indel	chr19	3907815	3907815	c.442G>A	p.A148T	0.190	-	-	-	-	-	-	-	-	-
A142992A	ATF2	NM_001256090	Short Variants	Substitution/Indel	chr2	175986199	175986199	c.172G>A	p.A58T	0.263	-	-	-	-	-	-	-	-	-
A142992A	ATF5	NM_001193646	Short Variants	Truncation	chr19	50434211	50434211	c.109del	p.L37Wfs*31	0.155	-	-	-	-	-	-	-	-	-
A142992A	ATG16L2	NM_001318766	Short Variants	Substitution/Indel	chr11	72537829	72537829	c.1009G>A	p.D337N	0.166	-	-	-	-	-	-	-	-	-
A142992A	ATP13A1	NM_020410	Short Variants	Substitution/Indel	chr19	19760561	19760561	c.2524C>T	p.P842S	0.163	-	-	-	-	-	-	-	-	-
A142992A	ATP13A2	NM_001141973	Short Variants	Substitution/Indel	chr1	17322547	17322547	c.1451G>A	p.R484Q	0.152	-	-	-	-	-	-	-	-	-
A142992A	ATP1A1	NM_000701	Short Variants	Substitution/Indel	chr1	116937780	116937780	c.1709A>G	p.Q570R	0.175	-	-	-	-	-	-	-	-	-
A142992A	ATP4A	NM_000704	Short Variants	Substitution/Indel	chr19	36044684	36044684	c.2529G>A	p.M843I	0.156	-	-	-	-	-	-	-	-	-
A142992A	ATXN7	NM_000333	Short Variants	Substitution/Indel	chr3	63973888	63973888	c.1249G>A	p.A417T	0.133	-	-	-	-	-	-	-	-	-
A142992A	AVPR1B	NM_000707	Short Variants	Substitution/Indel	chr1	206230909	206230909	c.1042C>T	p.R348W	0.127	-	-	-	-	-	-	-	-	-
A142992A	AXIN1	NM_003502	Short Variants	Substitution/Indel	chr16	348158	348158	c.1348C>T	p.R450C	0.070	-	-	-	-	-	-	-	-	-
A142992A	AXIN1	NM_003502	Short Variants	Truncation	chr16	347089	347089	c.1922del	p.K641Rfs*64	0.168	-	-	-	-	-	-	-	-	-
A142992A	AXIN1	NM_003502	Short Variants	Truncation	chr16	347812	347812	c.1694del	p.G565Afs*140	0.167	-	-	-	-	-	-	-	-	-
A142992A	AXIN2	NM_004655	Short Variants	Truncation	chr17	63545721	63545722	c.872_873del	p.F291Cfs*10	0.308	-	-	-	-	-	-	-	-	-
A142992A	BACH2	NM_001170794	Short Variants	Substitution/Indel	chr6	90661260	90661260	c.565C>T	p.P189S	0.171	-	-	-	-	-	-	-	-	-
A142992A	BAZ2B	NM_001289975	Short Variants	Substitution/Indel	chr2	160229706	160229706	c.3961-12del	-	0.155	-	-	-	-	-	-	-	-	-
A142992A	BCAM	NM_001013257	Short Variants	Substitution/Indel	chr19	45322959	45322959	c.1739G>A	p.R580H	0.176	-	-	-	-	-	-	-	-	-
A142992A	BCAR3	NM_001261408	Short Variants	Substitution/Indel	chr1	94048004	94048004	c.1540T>C	p.S514P	0.144	-	-	-	-	-	-	-	-	-
A142992A	BCAS3	NM_001320470	Short Variants	Truncation	chr17	59465981	59465981	c.2670del	p.G891Efs*76	0.298	-	-	-	-	-	-	-	-	-
A142992A	BCL11A	NM_018014	Short Variants	Truncation	chr2	60688200	60688200	c.1847del	p.G616Afs*14	0.166	-	-	-	-	-	-	-	-	-
A142992A	BCL11B	NM_001282237	Short Variants	Substitution/Indel	chr14	99641395	99641395	c.1775T>G	p.L592R	0.164	-	-	-	-	-	-	-	-	-
A142992A	BCL2L15	NM_001010922	Short Variants	Substitution/Indel	chr1	114424414	114424414	c.455T>G	p.I152S	0.072	-	-	-	-	-	-	-	-	-
A142992A	BCL6	NM_001706	Short Variants	Substitution/Indel	chr3	187447714	187447714	c.479G>A	p.R160H	0.145	-	-	-	-	-	-	-	-	-
A142992A	BCL9L	NM_182557	Short Variants	Truncation	chr11	118773004	118773004	c.1448del	p.P483Rfs*19	0.182	-	-	-	-	-	-	-	-	-
A142992A	BCO2	NM_001037290	Short Variants	Substitution/Indel	chr11	112071462	112071462	c.890C>T	p.T297M	0.166	-	-	-	-	-	-	-	-	-
A142992A	BEND3	NM_001080450	Short Variants	Substitution/Indel	chr6	107420441	107420441	c.37+12del	-	0.229	-	-	-	-	-	-	-	-	-
A142992A	BEST1	NM_001139443	Short Variants	Truncation	chr11	61722626	61722627	c.21_22del	p.Y8Lfs*163	0.174	-	-	-	-	-	-	-	-	-
A142992A	BEX3	NM_001282674	Short Variants	Truncation	chrX	102632403	102632403	c.233del	p.N78Ifs*77	0.333	-	-	-	-	-	-	-	-	-
A142992A	BIRC6	NM_016252	Short Variants	Substitution/Indel	chr2	32694649	32694649	c.6314A>T	p.N2105I	0.191	-	-	-	-	-	-	-	-	-
A142992A	BOD1L1	NM_148894	Short Variants	Substitution/Indel	chr4	13606426	13606426	c.2098G>A	p.E700K	0.156	-	-	-	-	-	-	-	-	-
A142992A	BRAT1	NM_152743	Short Variants	Substitution/Indel	chr7	2578341	2578341	c.1828C>T	p.R610W	0.147	-	-	-	-	-	-	-	-	-
A142992A	BRD8	NM_001164326	Short Variants	Truncation	chr5	137498858	137498858	c.2055_2056dup	p.L686Hfs*59	0.129	-	-	-	-	-	-	-	-	-
A142992A	BRF1	NM_001242786	Short Variants	Substitution/Indel	chr14	105684058	105684058	c.1316A>T	p.K439M	0.170	-	-	-	-	-	-	-	-	-
A142992A	BRINP1	NM_014618	Short Variants	Substitution/Indel	chr9	121929994	121929994	c.1654C>T	p.R552C	0.139	-	-	-	-	-	-	-	-	-
A142992A	BRPF1	NM_001003694	Short Variants	Substitution/Indel	chr3	9775910	9775910	c.86G>A	p.R29Q	0.172	-	-	-	-	-	-	-	-	-
A142992A	BRWD1	NM_018963	Short Variants	Substitution/Indel	chr21	40585481	40585481	c.3786-8dup	-	0.122	-	-	-	-	-	-	-	-	-
A142992A	BRWD1	NM_018963	Short Variants	Substitution/Indel	chr21	40649178	40649178	c.1103C>A	p.T368N	0.109	-	-	-	-	-	-	-	-	-
A142992A	BRWD3	NM_153252	Short Variants	Substitution/Indel	chrX	79938025	79938025	c.4336C>A	p.P1446T	0.340	-	-	-	-	-	-	-	-	-
A142992A	BTBD11	NM_001017523	Short Variants	Truncation	chr12	108012041	108012041	c.954del	p.L319Cfs*11	0.173	-	-	-	-	-	-	-	-	-
A142992A	BTK	NM_000061	Short Variants	Substitution/Indel	chrX	100612580	100612580	c.1103-9C>G	-	0.127	-	-	-	-	-	-	-	-	-
A142992A	BZW2	NM_001159767	Short Variants	Substitution/Indel	chr7	16722393	16722393	c.340-12del	-	0.328	-	-	-	-	-	-	-	-	-
A142992A	C10orf2	NM_021830	Short Variants	Substitution/Indel	chr10	102748904	102748904	c.937C>T	p.R313W	0.137	-	-	-	-	-	-	-	-	-
A142992A	C10orf71	NM_001135196	Short Variants	Substitution/Indel	chr10	50534208	50534208	c.3618G>T	p.E1206D	0.173	-	-	-	-	-	-	-	-	-
A142992A	C10orf88	NM_024942	Short Variants	Truncation	chr10	124711509	124711509	c.401dup	p.N134Kfs*12	0.186	-	-	-	-	-	-	-	-	-
A142992A	C15orf39	NM_015492	Short Variants	Substitution/Indel	chr15	75499859	75499861	c.1470_1472del	p.E490del	0.143	-	-	-	-	-	-	-	-	-
A142992A	C15orf48	NM_032413	Short Variants	Truncation	chr15	45724279	45724279	c.140del	p.N47Ifs*17	0.198	-	-	-	-	-	-	-	-	-
A142992A	C16orf58	NM_022744	Short Variants	Truncation	chr16	31504813	31504813	c.991del	p.V331Sfs*37	0.173	-	-	-	-	-	-	-	-	-
A142992A	C17orf47	NM_001038704	Short Variants	Substitution/Indel	chr17	56621478	56621478	c.70A>G	p.N24D	0.202	-	-	-	-	-	-	-	-	-
A142992A	C17orf53	NM_001171251	Short Variants	Substitution/Indel	chr17	42225772	42225772	c.601C>T	p.R201W	0.165	-	-	-	-	-	-	-	-	-
A142992A	C18orf8	NM_001276342	Short Variants	Truncation	chr18	21110525	21110525	c.1580del	p.L527*	0.168	-	-	-	-	-	-	-	-	-
A142992A	C19orf68	NM_199341	Short Variants	Substitution/Indel	chr19	48698204	48698204	c.883G>A	p.G295R	0.145	-	-	-	-	-	-	-	-	-
A142992A	C1GALT1C1L	NM_001101330	Short Variants	Truncation	chr2	43903432	43903432	c.30del	p.F10Lfs*13	0.175	-	-	-	-	-	-	-	-	-
A142992A	C1orf131	NM_001300830	Short Variants	Truncation	chr1	231362513	231362513	c.662del	p.K221Rfs*55	0.198	-	-	-	-	-	-	-	-	-
A142992A	C1orf162	NM_001300834	Short Variants	Substitution/Indel	chr1	112019997	112019997	c.149T>C	p.L50P	0.186	-	-	-	-	-	-	-	-	-
A142992A	C1orf174	NM_207356	Short Variants	Substitution/Indel	chr1	3807125	3807125	c.618+8C>T	-	0.153	-	-	-	-	-	-	-	-	-
A142992A	C1QTNF4	NM_031909	Short Variants	Substitution/Indel	chr11	47611524	47611524	c.839G>A	p.R280H	0.188	-	-	-	-	-	-	-	-	-
A142992A	C22orf24	NM_001302819	Short Variants	Truncation	chr22	32334105	32334105	c.149del	p.F50Sfs*6	0.184	-	-	-	-	-	-	-	-	-
A142992A	C2CD4D	NM_001136003	Short Variants	Substitution/Indel	chr1	151811137	151811137	c.329C>T	p.P110L	0.210	-	-	-	-	-	-	-	-	-
A142992A	C2orf71	NM_001029883	Short Variants	Substitution/Indel	chr2	29296899	29296899	c.229C>T	p.L77F	0.197	-	-	-	-	-	-	-	-	-
A142992A	C3	NM_000064	Short Variants	Substitution/Indel	chr19	6710859	6710859	c.1480-8del	-	0.149	-	-	-	-	-	-	-	-	-
A142992A	C3orf58	NM_001134470	Short Variants	Substitution/Indel	chr3	143708622	143708622	c.605G>A	p.R202K	0.099	-	-	-	-	-	-	-	-	-
A142992A	C5orf42	NM_023073	Short Variants	Truncation	chr5	37142500	37142500	c.8381dup	p.N2794Kfs*24	0.143	-	-	-	-	-	-	-	-	-
A142992A	C6orf223	NM_001171992	Short Variants	Substitution/Indel	chr6	43969836	43969836	c.298C>T	p.P100S	0.118	-	-	-	-	-	-	-	-	-
A142992A	C6orf89	NM_001286635	Short Variants	Truncation	chr6	36867371	36867371	c.158del	p.P53Rfs*7	0.156	-	-	-	-	-	-	-	-	-
A142992A	C9orf84	NM_001080551	Short Variants	Substitution/Indel	chr9	114520479	114520479	c.288-12del	-	0.159	-	-	-	-	-	-	-	-	-
A142992A	CACNA1B	NM_000718	Short Variants	Substitution/Indel	chr9	140850188	140850188	c.1109G>A	p.R370H	0.147	-	-	-	-	-	-	-	-	-
A142992A	CACNA1B	NM_000718	Short Variants	Substitution/Indel	chr9	140968501	140968501	c.4840G>A	p.A1614T	0.161	-	-	-	-	-	-	-	-	-
A142992A	CACNA1B	NM_000718	Short Variants	Substitution/Indel	chr9	141014824	141014824	c.6238G>A	p.A2080T	0.144	-	-	-	-	-	-	-	-	-
A142992A	CACNA1C	NM_000719	Short Variants	Substitution/Indel	chr12	2788925	2788925	c.5407C>T	p.R1803W	0.153	-	-	-	-	-	-	-	-	-
A142992A	CACNA1D	NM_000720	Short Variants	Substitution/Indel	chr3	53765154	53765154	c.2447T>C	p.I816T	0.070	-	-	-	-	-	-	-	-	-
A142992A	CACNA1H	NM_001005407	Short Variants	Substitution/Indel	chr16	1268219	1268219	c.5437C>T	p.R1813C	0.146	-	-	-	-	-	-	-	-	-
A142992A	CACNA1H	NM_001005407	Short Variants	Substitution/Indel	chr16	1268399	1268399	c.5617G>A	p.E1873K	0.135	-	-	-	-	-	-	-	-	-
A142992A	CACNB2	NM_000724	Short Variants	Substitution/Indel	chr10	18822993	18822993	c.890-12C>T	-	0.112	-	-	-	-	-	-	-	-	-
A142992A	CAMSAP2	NM_001297707	Short Variants	Truncation	chr1	200827020	200827020	c.4309del	p.M1437*	0.185	-	-	-	-	-	-	-	-	-
A142992A	CAMSAP3	NM_001080429	Short Variants	Substitution/Indel	chr19	7677608	7677608	c.2310G>T	p.W770C	0.173	-	-	-	-	-	-	-	-	-
A142992A	CAMTA1	NM_015215	Short Variants	Substitution/Indel	chr1	7724247	7724247	c.1640C>T	p.A547V	0.054	-	-	-	-	-	-	-	-	-
A142992A	CAPN11	NM_007058	Short Variants	Substitution/Indel	chr6	44140738	44140738	c.590A>G	p.D197G	0.180	-	-	-	-	-	-	-	-	-
A142992A	CAPN11	NM_007058	Short Variants	Substitution/Indel	chr6	44140801	44140801	c.653C>T	p.A218V	0.149	-	-	-	-	-	-	-	-	-
A142992A	CAPN15	NM_005632	Short Variants	Substitution/Indel	chr16	599700	599700	c.1928G>A	p.R643H	0.188	-	-	-	-	-	-	-	-	-
A142992A	CARD11	NM_032415	Short Variants	Substitution/Indel	chr7	2969719	2969719	c.1571-11C>T	-	0.121	-	-	-	-	-	-	-	-	-
A142992A	CARD11	NM_032415	Short Variants	Truncation	chr7	2968323	2968323	c.1663del	p.R555Gfs*45	0.154	-	-	-	-	-	-	-	-	-
A142992A	CARMIL3	NM_138360	Short Variants	Truncation	chr14	24534954	24534954	c.3520C>T	p.R1174*	0.166	-	-	-	-	-	-	-	-	-
A142992A	CARS	NM_001014437	Short Variants	Substitution/Indel	chr11	3069082	3069082	c.175G>A	p.A59T	0.153	-	-	-	-	-	-	-	-	-
A142992A	CASKIN1	NM_020764	Short Variants	Substitution/Indel	chr16	2239062	2239062	c.583C>A	p.L195I	0.143	-	-	-	-	-	-	-	-	-
A142992A	CASS4	NM_001164114	Short Variants	Substitution/Indel	chr20	55027391	55027391	c.997C>T	p.R333W	0.146	-	-	-	-	-	-	-	-	-
A142992A	CASS4	NM_001164114	Short Variants	Truncation	chr20	55027136	55027136	c.747del	p.K249Nfs*34	0.151	-	-	-	-	-	-	-	-	-
A142992A	CBLB	NM_001321786	Short Variants	Substitution/Indel	chr3	105439090	105439090	c.1292C>T	p.S431L	0.116	-	-	-	-	-	-	-	-	-
A142992A	CBLN2	NM_182511	Short Variants	Substitution/Indel	chr18	70205551	70205551	c.535G>A	p.V179I	0.166	-	-	-	-	-	-	-	-	-
A142992A	CBWD1	NM_001145355	Short Variants	Substitution/Indel	chr9	164038	164038	c.323-1G>C	-	0.056	-	-	-	-	-	-	-	-	-
A142992A	CBX2	NM_032647	Short Variants	Truncation	chr17	77755692	77755692	c.384del	p.W129Gfs*87	0.163	-	-	-	-	-	-	-	-	-
A142992A	CC2D1A	NM_017721	Short Variants	Substitution/Indel	chr19	14038850	14038850	c.2454+12del	-	0.105	-	-	-	-	-	-	-	-	-
A142992A	CCDC129	NM_001257968	Short Variants	Truncation	chr7	31697914	31697914	c.3106del	p.S1036Lfs*13	0.196	-	-	-	-	-	-	-	-	-
A142992A	CCDC136	NM_001201372	Short Variants	Substitution/Indel	chr7	128434467	128434469	c.244_246del	p.E82del	0.198	-	-	-	-	-	-	-	-	-
A142992A	CCDC144CP	NR_023380	Short Variants	Substitution/Indel	chr17	20305357	20305357	n.4069-4del	-	0.256	-	-	-	-	-	-	-	-	-
A142992A	CCDC168	NM_001146197	Short Variants	Truncation	chr13	103381996	103381996	c.21051del	p.F7017Lfs*25	0.215	-	-	-	-	-	-	-	-	-
A142992A	CCDC17	NM_001114938	Short Variants	Substitution/Indel	chr1	46087064	46087064	c.1277G>A	p.R426Q	0.147	-	-	-	-	-	-	-	-	-
A142992A	CCDC179	NM_001195637	Short Variants	Substitution/Indel	chr11	22881961	22881961	c.7C>A	p.L3M	0.149	-	-	-	-	-	-	-	-	-
A142992A	CCDC33	NM_025055	Short Variants	Substitution/Indel	chr15	74573147	74573147	c.1023+5G>A	-	0.068	-	-	-	-	-	-	-	-	-
A142992A	CCDC47	NM_020198	Short Variants	Substitution/Indel	chr17	61843558	61843558	c.-19-4del	-	0.192	-	-	-	-	-	-	-	-	-
A142992A	CCDC62	NM_201435	Short Variants	Substitution/Indel	chr12	123286163	123286163	c.1470G>A	p.M490I	0.159	-	-	-	-	-	-	-	-	-
A142992A	CCDC70	NM_031290	Short Variants	Substitution/Indel	chr13	52439603	52439603	c.89C>T	p.A30V	0.151	-	-	-	-	-	-	-	-	-
A142992A	CCDC85A	NM_001080433	Short Variants	Substitution/Indel	chr2	56411872	56411872	c.113A>G	p.K38R	0.070	-	-	-	-	-	-	-	-	-
A142992A	CCDC88C	NM_001080414	Short Variants	Substitution/Indel	chr14	91770117	91770117	c.3563T>C	p.L1188P	0.172	-	-	-	-	-	-	-	-	-
A142992A	CCDC93	NM_019044	Short Variants	Substitution/Indel	chr2	118698816	118698816	c.1471C>T	p.R491C	0.151	-	-	-	-	-	-	-	-	-
A142992A	CCNC	NM_005190	Short Variants	Substitution/Indel	chr6	100016400	100016400	c.4G>A	p.A2T	0.133	-	-	-	-	-	-	-	-	-
A142992A	CCNL1	NM_001308185	Short Variants	Substitution/Indel	chr3	156867943	156867943	c.790C>T	p.R264C	0.183	-	-	-	-	-	-	-	-	-
A142992A	CD37	NM_001040031	Short Variants	Substitution/Indel	chr19	49841284	49841284	c.241C>A	p.Q81K	0.149	-	-	-	-	-	-	-	-	-
A142992A	CD58	NM_001144822	Short Variants	Substitution/Indel	chr1	117078855	117078855	c.365-12del	-	0.190	-	-	-	-	-	-	-	-	-
A142992A	CDC42EP1	NM_152243	Short Variants	Substitution/Indel	chr22	37964670	37964670	c.1019G>T	p.R340L	0.177	-	-	-	-	-	-	-	-	-
A142992A	CDC5L	NM_001253	Short Variants	Truncation	chr6	44371563	44371563	c.562del	p.R188Efs*9	0.173	-	-	-	-	-	-	-	-	-
A142992A	CDCP2	NM_201546	Short Variants	Truncation	chr1	54605318	54605318	c.1224_1225insGC	p.M409Afs*2	0.162	-	-	-	-	-	-	-	-	-
A142992A	CDH1	NM_004360	Short Variants	Substitution/Indel	chr16	68853329	68853329	c.1711+1G>C	-	0.187	-	-	-	-	-	-	-	-	-
A142992A	CDH19	NM_021153	Short Variants	Substitution/Indel	chr18	64178925	64178925	c.1459-11del	-	0.231	-	-	-	-	-	-	-	-	-
A142992A	CDH23	NM_022124	Short Variants	Substitution/Indel	chr10	73574851	73574851	c.9881C>T	p.A3294V	0.145	-	-	-	-	-	-	-	-	-
A142992A	CDH24	NM_022478	Short Variants	Substitution/Indel	chr14	23517286	23517286	c.2363G>A	p.G788D	0.078	-	-	-	-	-	-	-	-	-
A142992A	CDHR2	NM_001171976	Short Variants	Substitution/Indel	chr5	175998259	175998259	c.361G>A	p.A121T	0.167	-	-	-	-	-	-	-	-	-
A142992A	CDKL3	NM_001300853	Short Variants	Substitution/Indel	chr5	133635425	133635425	c.1169A>G	p.Q390R	0.168	-	-	-	-	-	-	-	-	-
A142992A	CDS2	NM_003818	Short Variants	Substitution/Indel	chr20	5163694	5163694	c.589-12dup	-	0.216	-	-	-	-	-	-	-	-	-
A142992A	CDYL2	NM_152342	Short Variants	Substitution/Indel	chr16	80838037	80838037	c.24+10C>T	-	0.161	-	-	-	-	-	-	-	-	-
A142992A	CEL	NM_001807	Short Variants	Truncation	chr9	135946921	135946921	c.2049del	p.V684Cfs*23	0.167	-	-	-	-	-	-	-	-	-
A142992A	CELF4	NM_001025087	Short Variants	Substitution/Indel	chr18	34854369	34854369	c.706C>T	p.R236C	0.176	-	-	-	-	-	-	-	-	-
A142992A	CELSR3	NM_001407	Short Variants	Substitution/Indel	chr3	48680188	48680188	c.8536C>T	p.R2846W	0.145	-	-	-	-	-	-	-	-	-
A142992A	CENPC	NM_001812	Short Variants	Substitution/Indel	chr4	68355698	68355698	c.2657G>A	p.G886D	0.149	-	-	-	-	-	-	-	-	-
A142992A	CENPE	NM_001286734	Short Variants	Substitution/Indel	chr4	104044245	104044245	c.6563C>T	p.A2188V	0.120	-	-	-	-	-	-	-	-	-
A142992A	CENPH	NM_022909	Short Variants	Truncation	chr5	68492902	68492902	c.344del	p.N115Tfs*16	0.151	-	-	-	-	-	-	-	-	-
A142992A	CENPJ	NM_018451	Short Variants	Substitution/Indel	chr13	25481324	25481324	c.982A>G	p.K328E	0.217	-	-	-	-	-	-	-	-	-
A142992A	CEP164	NM_001271933	Short Variants	Substitution/Indel	chr11	117280451	117280451	c.3851C>T	p.S1284L	0.202	-	-	-	-	-	-	-	-	-
A142992A	CEP295	NM_033395	Short Variants	Substitution/Indel	chr11	93439901	93439901	c.5597-9dup	-	0.151	-	-	-	-	-	-	-	-	-
A142992A	CEP95	NM_001316990	Short Variants	Substitution/Indel	chr17	62506280	62506280	c.-238-3dup	-	0.268	-	-	-	-	-	-	-	-	-
A142992A	CFAP100	NM_182628	Short Variants	Substitution/Indel	chr3	126153226	126153226	c.1628+2T>C	-	0.146	-	-	-	-	-	-	-	-	-
A142992A	CFAP221	NM_001271049	Short Variants	Substitution/Indel	chr2	120358944	120358944	c.782T>C	p.M261T	0.085	-	-	-	-	-	-	-	-	-
A142992A	CFAP74	NM_001304360	Short Variants	Substitution/Indel	chr1	1903409	1903409	c.888+10C>T	-	0.208	-	-	-	-	-	-	-	-	-
A142992A	CFAP99	NM_001193282	Short Variants	Substitution/Indel	chr4	2464283	2464283	c.1775C>T	p.A592V	0.054	-	-	-	-	-	-	-	-	-
A142992A	CHD1	NM_001270	Short Variants	Truncation	chr5	98236963	98236964	c.513_514del	p.S173Qfs*3	0.120	-	-	-	-	-	-	-	-	-
A142992A	CHD7	NM_017780	Short Variants	Substitution/Indel	chr8	61714076	61714076	c.2377-11del	-	0.298	-	-	-	-	-	-	-	-	-
A142992A	CHD8	NM_001170629	Short Variants	Substitution/Indel	chr14	21894361	21894361	c.1642A>G	p.T548A	0.131	-	-	-	-	-	-	-	-	-
A142992A	CHD9	NM_001308319	Short Variants	Substitution/Indel	chr16	53337677	53337677	c.5759G>A	p.R1920H	0.212	-	-	-	-	-	-	-	-	-
A142992A	CHPF	NM_024536	Short Variants	Substitution/Indel	chr2	220406834	220406834	c.392C>A	p.P131H	0.151	-	-	-	-	-	-	-	-	-
A142992A	CHPT1	NM_020244	Short Variants	Truncation	chr12	102117545	102117545	c.989del	p.L330Wfs*8	0.147	-	-	-	-	-	-	-	-	-
A142992A	CHRD	NM_001304472	Short Variants	Truncation	chr3	184106382	184106382	c.2566del	p.A856Pfs*40	0.184	-	-	-	-	-	-	-	-	-
A142992A	CHRNB3	NM_000749	Short Variants	Substitution/Indel	chr8	42587309	42587309	c.859C>A	p.P287T	0.129	-	-	-	-	-	-	-	-	-
A142992A	CHRND	NM_000751	Short Variants	Substitution/Indel	chr2	233394640	233394640	c.620-9C>T	-	0.152	-	-	-	-	-	-	-	-	-
A142992A	CHST11	NM_001173982	Short Variants	Substitution/Indel	chr12	105151306	105151306	c.769G>A	p.V257I	0.163	-	-	-	-	-	-	-	-	-
A142992A	CHST3	NM_004273	Short Variants	Substitution/Indel	chr10	73767290	73767292	c.502_504del	p.I168del	0.150	-	-	-	-	-	-	-	-	-
A142992A	CHTF18	NM_022092	Short Variants	Substitution/Indel	chr16	842215	842215	c.1203-9C>A	-	0.196	-	-	-	-	-	-	-	-	-
A142992A	CHTF18	NM_022092	Short Variants	Truncation	chr16	847082	847082	c.2725del	p.E909Rfs*93	0.150	-	-	-	-	-	-	-	-	-
A142992A	CITED4	NM_133467	Short Variants	Truncation	chr1	41327655	41327655	c.145del	p.A49Lfs*94	0.137	-	-	-	-	-	-	-	-	-
A142992A	CKLF	NM_016951	Short Variants	Substitution/Indel	chr16	66599883	66599883	c.428A>G	p.K143R	0.231	-	-	-	-	-	-	-	-	-
A142992A	CLCN3	NM_001243372	Short Variants	Truncation	chr4	170634241	170634241	c.2085del	p.K695Nfs*28	0.141	-	-	-	-	-	-	-	-	-
A142992A	CLCN4	NM_001256944	Short Variants	Truncation	chrX	10188763	10188763	c.1761del	p.E588Sfs*10	0.314	-	-	-	-	-	-	-	-	-
A142992A	CLHC1	NM_001135598	Short Variants	Substitution/Indel	chr2	55439874	55439874	c.68C>T	p.A23V	0.240	-	-	-	-	-	-	-	-	-
A142992A	CLIC6	NM_001317009	Short Variants	Substitution/Indel	chr21	36080241	36080241	c.1539-1G>A	-	0.106	-	-	-	-	-	-	-	-	-
A142992A	CLPB	NM_001258392	Short Variants	Truncation	chr11	72145357	72145357	c.162del	p.R55Afs*163	0.147	-	-	-	-	-	-	-	-	-
A142992A	CLPSL1	NM_001010886	Short Variants	Truncation	chr6	35755786	35755786	c.365A>G	p.*122Wext*?	0.122	-	-	-	-	-	-	-	-	-
A142992A	CLPTM1L	NM_030782	Short Variants	Truncation	chr5	1325892	1325892	c.1120del	p.W374Gfs*4	0.175	-	-	-	-	-	-	-	-	-
A142992A	CLTB	NM_001834	Short Variants	Substitution/Indel	chr5	175824609	175824609	c.463C>T	p.R155W	0.142	-	-	-	-	-	-	-	-	-
A142992A	CLTCL1	NM_001835	Short Variants	Substitution/Indel	chr22	19184164	19184164	c.3877C>T	p.R1293C	0.146	-	-	-	-	-	-	-	-	-
A142992A	CLVS1	NM_173519	Short Variants	Substitution/Indel	chr8	62212580	62212580	c.194A>G	p.D65G	0.200	-	-	-	-	-	-	-	-	-
A142992A	CMTR1	NM_015050	Short Variants	Substitution/Indel	chr6	37429357	37429357	c.1128G>T	p.Q376H	0.142	-	-	-	-	-	-	-	-	-
A142992A	CNGA1	NM_000087	Short Variants	Substitution/Indel	chr4	47939078	47939078	c.1433G>A	p.R478H	0.022	-	-	-	-	-	-	-	-	-
A142992A	CNGB3	NM_019098	Short Variants	Truncation	chr8	87680309	87680309	c.581del	p.K194Rfs*4	0.158	-	-	-	-	-	-	-	-	-
A142992A	CNTN6	NM_001289080	Short Variants	Substitution/Indel	chr3	1427482	1427482	c.2704+1G>A	-	0.185	-	-	-	-	-	-	-	-	-
A142992A	COL11A1	NM_001190709	Short Variants	Substitution/Indel	chr1	103470008	103470008	c.1819G>T	p.G607C	0.177	-	-	-	-	-	-	-	-	-
A142992A	COL18A1	NM_030582	Short Variants	Substitution/Indel	chr21	46929337	46929337	c.3848G>A	p.R1283Q	0.134	-	-	-	-	-	-	-	-	-
A142992A	COL24A1	NM_152890	Short Variants	Substitution/Indel	chr1	86252050	86252050	c.4046T>A	p.I1349N	0.173	-	-	-	-	-	-	-	-	-
A142992A	COL24A1	NM_152890	Short Variants	Substitution/Indel	chr1	86372870	86372870	c.2778+7A>G	-	0.153	-	-	-	-	-	-	-	-	-
A142992A	COL27A1	NM_032888	Short Variants	Substitution/Indel	chr9	117063395	117063395	c.4745C>T	p.S1582L	0.168	-	-	-	-	-	-	-	-	-
A142992A	COL5A1	NM_000093	Short Variants	Truncation	chr9	137642389	137642389	c.1502dup	p.G502Wfs*114	0.143	-	-	-	-	-	-	-	-	-
A142992A	COL5A3	NM_015719	Short Variants	Substitution/Indel	chr19	10081315	10081315	c.3919G>A	p.G1307R	0.145	-	-	-	-	-	-	-	-	-
A142992A	COL6A2	NM_001849	Short Variants	Substitution/Indel	chr21	47551990	47551990	c.2584C>T	p.R862W	0.170	-	-	-	-	-	-	-	-	-
A142992A	COL6A3	NM_004369	Short Variants	Substitution/Indel	chr2	238303292	238303292	c.647G>A	p.C216Y	0.212	-	-	-	-	-	-	-	-	-
A142992A	COL6A3	NM_004369	Short Variants	Substitution/Indel	chr2	238275402	238275402	c.5428G>A	p.E1810K	0.144	-	-	-	-	-	-	-	-	-
A142992A	COL6A6	NM_001102608	Short Variants	Substitution/Indel	chr3	130290055	130290055	c.2795C>T	p.T932M	0.135	-	-	-	-	-	-	-	-	-
A142992A	COL8A1	NM_001850	Short Variants	Substitution/Indel	chr3	99513559	99513559	c.814G>T	p.G272C	0.062	-	-	-	-	-	-	-	-	-
A142992A	COPS6	NM_006833	Short Variants	Substitution/Indel	chr7	99687315	99687315	c.280G>A	p.V94M	0.123	-	-	-	-	-	-	-	-	-
A142992A	COQ6	NM_182476	Short Variants	Substitution/Indel	chr14	74420128	74420128	c.164-10del	-	0.238	-	-	-	-	-	-	-	-	-
A142992A	CORO7	NM_001201472	Short Variants	Substitution/Indel	chr16	4438021	4438021	c.697G>A	p.A233T	0.143	-	-	-	-	-	-	-	-	-
A142992A	CPD	NM_001304	Short Variants	Substitution/Indel	chr17	28706476	28706476	c.478T>C	p.Y160H	0.178	-	-	-	-	-	-	-	-	-
A142992A	CPEB3	NM_001178137	Short Variants	Substitution/Indel	chr10	93841126	93841126	c.1778C>T	p.A593V	0.188	-	-	-	-	-	-	-	-	-
A142992A	CPNE6	NM_001280558	Short Variants	Substitution/Indel	chr14	24542715	24542715	c.341G>A	p.R114H	0.169	-	-	-	-	-	-	-	-	-
A142992A	CPSF2	NM_001322270	Short Variants	Substitution/Indel	chr14	92597322	92597322	c.1del	-	0.175	-	-	-	-	-	-	-	-	-
A142992A	CRIM1	NM_016441	Short Variants	Substitution/Indel	chr2	36668520	36668520	c.625C>T	p.R209C	0.167	-	-	-	-	-	-	-	-	-
A142992A	CSMD1	NM_033225	Short Variants	Substitution/Indel	chr8	3076771	3076771	c.4672+5dup	-	0.135	-	-	-	-	-	-	-	-	-
A142992A	CSNK2A1	NM_001895	Short Variants	Substitution/Indel	chr20	480554	480554	c.238C>T	p.R80C	0.130	-	-	-	-	-	-	-	-	-
A142992A	CSPG4	NM_001897	Short Variants	Truncation	chr15	75980252	75980252	c.3153dup	p.A1052Cfs*2	0.174	-	-	-	-	-	-	-	-	-
A142992A	CSPP1	NM_024790	Short Variants	Truncation	chr8	68005823	68005823	c.461dup	p.K155*	0.175	-	-	-	-	-	-	-	-	-
A142992A	CTNNA3	NM_013266	Short Variants	Substitution/Indel	chr10	68940116	68940116	c.1006C>T	p.R336C	0.17	-	-	-	-	-	-	-	-	-
A142992A	CTNNB1	NM_001904	Short Variants	Substitution/Indel	chr3	41268762	41268762	c.1000G>A	p.E334K	0.014	-	-	-	-	-	-	-	-	-
A142992A	CTNNB1	NM_001904	Short Variants	Substitution/Indel	chr3	41266134	41266136	c.133_135del	p.S45del	0.180	-	-	-	-	-	-	-	-	-
A142992A	CTNND1	NM_001085458	Short Variants	Substitution/Indel	chr11	57569647	57569647	c.1399G>T	p.D467Y	0.140	-	-	-	-	-	-	-	-	-
A142992A	CTNND2	NM_001288715	Short Variants	Substitution/Indel	chr5	10973660	10973660	c.3310G>T	p.G1104C	0.013	-	-	-	-	-	-	-	-	-
A142992A	CTNND2	NM_001288715	Short Variants	Substitution/Indel	chr5	11384882	11384882	c.799A>G	p.T267A	0.135	-	-	-	-	-	-	-	-	-
A142992A	CTSH	NM_001319137	Short Variants	Substitution/Indel	chr15	79223824	79223824	c.115G>A	p.A39T	0.163	-	-	-	-	-	-	-	-	-
A142992A	CUL1	NM_003592	Short Variants	Truncation	chr7	148480914	148480914	c.1128del	p.K376Nfs*6	0.105	-	-	-	-	-	-	-	-	-
A142992A	CWF19L2	NM_152434	Short Variants	Truncation	chr11	107325228	107325228	c.287del	p.K96Rfs*41	0.173	-	-	-	-	-	-	-	-	-
A142992A	CXADR	NM_001338	Short Variants	Substitution/Indel	chr21	18933133	18933133	c.685G>A	p.V229I	0.175	-	-	-	-	-	-	-	-	-
A142992A	CXorf57	NM_018015	Short Variants	Truncation	chrX	105881027	105881027	c.1451del	p.N484Tfs*46	0.317	-	-	-	-	-	-	-	-	-
A142992A	CXXC1	NM_001101654	Short Variants	Substitution/Indel	chr18	47812489	47812489	c.362G>A	p.R121Q	0.174	-	-	-	-	-	-	-	-	-
A142992A	CYP1B1	NM_000104	Short Variants	Substitution/Indel	chr2	38302059	38302059	c.473G>A	p.R158H	0.178	-	-	-	-	-	-	-	-	-
A142992A	CYP26B1	NM_001277742	Short Variants	Substitution/Indel	chr2	72360229	72360229	c.844G>A	p.V282I	0.160	-	-	-	-	-	-	-	-	-
A142992A	CYP2S1	NM_030622	Short Variants	Substitution/Indel	chr19	41709463	41709463	c.1085G>A	p.R362Q	0.183	-	-	-	-	-	-	-	-	-
A142992A	CYP4F3	NM_000896	Short Variants	Substitution/Indel	chr19	15763625	15763625	c.986-8del	-	0.171	-	-	-	-	-	-	-	-	-
A142992A	DACT1	NM_001079520	Short Variants	Truncation	chr14	59112895	59112895	c.1448del	p.P483Rfs*60	0.154	-	-	-	-	-	-	-	-	-
A142992A	DBNL	NM_001014436	Short Variants	Substitution/Indel	chr7	44098087	44098087	c.753+12del	-	0.154	-	-	-	-	-	-	-	-	-
A142992A	DCAF7	NM_005828	Short Variants	Substitution/Indel	chr17	61628166	61628168	c.135_137del	p.N45del	0.127	-	-	-	-	-	-	-	-	-
A142992A	DCHS1	NM_003737	Short Variants	Substitution/Indel	chr11	6662746	6662748	c.97_99del	p.L33del	0.174	-	-	-	-	-	-	-	-	-
A142992A	DCHS1	NM_003737	Short Variants	Truncation	chr11	6643810	6643810	c.9097C>T	p.R3033*	0.151	-	-	-	-	-	-	-	-	-
A142992A	DCLK2	NM_001040260	Short Variants	Truncation	chr4	151177332	151177332	c.2239del	p.H747Tfs*153	0.125	-	-	-	-	-	-	-	-	-
A142992A	DDRGK1	NM_023935	Short Variants	Substitution/Indel	chr20	3175988	3175990	c.520_522del	p.E174del	0.140	-	-	-	-	-	-	-	-	-
A142992A	DDX18	NM_006773	Short Variants	Truncation	chr2	118578838	118578838	c.616C>T	p.Q206*	0.147	-	-	-	-	-	-	-	-	-
A142992A	DDX27	NM_017895	Short Variants	Truncation	chr20	47858504	47858504	c.2072del	p.K691Rfs*4	0.167	-	-	-	-	-	-	-	-	-
A142992A	DDX6	NM_001257191	Short Variants	Substitution/Indel	chr11	118629613	118629613	c.865-10dup	-	0.177	-	-	-	-	-	-	-	-	-
A142992A	DENND4B	NM_014856	Short Variants	Substitution/Indel	chr1	153907241	153907241	c.2768A>G	p.Q923R	0.167	-	-	-	-	-	-	-	-	-
A142992A	DENND6A	NM_152678	Short Variants	Substitution/Indel	chr3	57678691	57678691	c.55G>A	p.E19K	0.098	-	-	-	-	-	-	-	-	-
A142992A	DGKZ	NM_001105540	Short Variants	Substitution/Indel	chr11	46394550	46394550	c.1789G>A	p.V597M	0.168	-	-	-	-	-	-	-	-	-
A142992A	DHODH	NM_001361	Short Variants	Substitution/Indel	chr16	72057510	72057510	c.1111C>T	p.R371W	0.162	-	-	-	-	-	-	-	-	-
A142992A	DHRS9	NM_001142270	Short Variants	Truncation	chr2	169948388	169948388	c.669dup	p.L224Tfs*21	0.233	-	-	-	-	-	-	-	-	-
A142992A	DHX16	NM_001164239	Short Variants	Substitution/Indel	chr6	30621054	30621054	c.2911A>C	p.K971Q	0.188	-	-	-	-	-	-	-	-	-
A142992A	DHX34	NM_014681	Short Variants	Truncation	chr19	47884149	47884149	c.3064del	p.H1022Ifs*135	0.159	-	-	-	-	-	-	-	-	-
A142992A	DIAPH3	NM_001042517	Short Variants	Substitution/Indel	chr13	60413594	60413594	c.2738-12A>G	-	0.166	-	-	-	-	-	-	-	-	-
A142992A	DIP2B	NM_173602	Short Variants	Substitution/Indel	chr12	51054000	51054000	c.325G>A	p.A109T	0.053	-	-	-	-	-	-	-	-	-
A142992A	DIP2C	NM_014974	Short Variants	Truncation	chr10	395273	395273	c.3107del	p.P1036Qfs*3	0.157	-	-	-	-	-	-	-	-	-
A142992A	DISC1	NM_001012957	Short Variants	Substitution/Indel	chr1	231829599	231829599	c.95C>T	p.A32V	0.127	-	-	-	-	-	-	-	-	-
A142992A	DISP2	NM_033510	Short Variants	Substitution/Indel	chr15	40662088	40662088	c.3775C>T	p.P1259S	0.167	-	-	-	-	-	-	-	-	-
A142992A	DISP3	NM_020780	Short Variants	Substitution/Indel	chr1	11562055	11562055	c.1006C>A	p.P336T	0.154	-	-	-	-	-	-	-	-	-
A142992A	DLG4	NM_001128827	Short Variants	Substitution/Indel	chr17	7099570	7099570	c.1261C>T	p.R421W	0.131	-	-	-	-	-	-	-	-	-
A142992A	DLGAP1	NM_004746	Short Variants	Substitution/Indel	chr18	3879540	3879540	c.529C>T	p.R177C	0.191	-	-	-	-	-	-	-	-	-
A142992A	DLGAP5	NM_001146015	Short Variants	Substitution/Indel	chr14	55647504	55647504	c.581-8T>C	-	0.178	-	-	-	-	-	-	-	-	-
A142992A	DLX5	NM_005221	Short Variants	Substitution/Indel	chr7	96651516	96651516	c.521T>G	p.L174R	0.067	-	-	-	-	-	-	-	-	-
A142992A	DMKN	NM_001035516	Short Variants	Truncation	chr19	35989795	35989795	c.206del	p.G69Efs*19	0.164	-	-	-	-	-	-	-	-	-
A142992A	DMPK	NM_001081560	Short Variants	Truncation	chr19	46274631	46274637	c.1603_1609del	p.S535Gfs*9	0.150	-	-	-	-	-	-	-	-	-
A142992A	DNAAF3	NM_001256714	Short Variants	Substitution/Indel	chr19	55672681	55672681	c.973T>C	p.S325P	0.195	-	-	-	-	-	-	-	-	-
A142992A	DNAH10	NM_207437	Short Variants	Substitution/Indel	chr12	124289493	124289493	c.2539G>A	p.V847I	0.192	-	-	-	-	-	-	-	-	-
A142992A	DNAH10	NM_207437	Short Variants	Substitution/Indel	chr12	124403325	124403325	c.10981G>A	p.V3661I	0.119	-	-	-	-	-	-	-	-	-
A142992A	DNAH12	NM_001291661	Short Variants	Substitution/Indel	chr3	57422795	57422795	c.4546-8del	-	0.205	-	-	-	-	-	-	-	-	-
A142992A	DNAH12	NM_001291661	Short Variants	Substitution/Indel	chr3	57439140	57439140	c.3457-11del	-	0.36	-	-	-	-	-	-	-	-	-
A142992A	DNAH17	NM_173628	Short Variants	Substitution/Indel	chr17	76499024	76499024	c.5026G>A	p.V1676M	0.315	-	-	-	-	-	-	-	-	-
A142992A	DNAH2	NM_020877	Short Variants	Substitution/Indel	chr17	7735022	7735022	c.12655G>A	p.V4219I	0.178	-	-	-	-	-	-	-	-	-
A142992A	DNAH6	NM_001370	Short Variants	Substitution/Indel	chr2	84897546	84897546	c.6401G>T	p.R2134M	0.143	-	-	-	-	-	-	-	-	-
A142992A	DNAJC13	NM_001329126	Short Variants	Substitution/Indel	chr3	132182580	132182580	c.1811C>T	p.A604V	0.183	-	-	-	-	-	-	-	-	-
A142992A	DNAJC18	NM_152686	Short Variants	Substitution/Indel	chr5	138764375	138764375	c.228-10del	-	0.164	-	-	-	-	-	-	-	-	-
A142992A	DNER	NM_139072	Short Variants	Substitution/Indel	chr2	230456334	230456334	c.547G>T	p.G183W	0.172	-	-	-	-	-	-	-	-	-
A142992A	DNMBP	NM_015221	Short Variants	Substitution/Indel	chr10	101716662	101716662	c.569G>A	p.R190Q	0.139	-	-	-	-	-	-	-	-	-
A142992A	DOCK1	NM_001290223	Short Variants	Substitution/Indel	chr10	128904505	128904505	c.2456T>C	p.L819P	0.166	-	-	-	-	-	-	-	-	-
A142992A	DOCK10	NM_001290263	Short Variants	Substitution/Indel	chr2	225729810	225729810	c.1240-6A>G	-	0.212	-	-	-	-	-	-	-	-	-
A142992A	DOCK5	NM_024940	Short Variants	Truncation	chr8	25240190	25240190	c.4033del	p.R1345Gfs*12	0.212	-	-	-	-	-	-	-	-	-
A142992A	DOCK6	NM_020812	Short Variants	Substitution/Indel	chr19	11311388	11311388	c.5939+4G>T	-	0.142	-	-	-	-	-	-	-	-	-
A142992A	DOK4	NM_018110	Short Variants	Substitution/Indel	chr16	57508891	57508891	c.413G>A	p.R138H	0.060	-	-	-	-	-	-	-	-	-
A142992A	DOK7	NM_001164673	Short Variants	Substitution/Indel	chr4	3475187	3475187	c.155G>A	p.R52Q	0.141	-	-	-	-	-	-	-	-	-
A142992A	DPH7	NM_138778	Short Variants	Substitution/Indel	chr9	140458982	140458982	c.853G>A	p.V285I	0.171	-	-	-	-	-	-	-	-	-
A142992A	DPYD	NM_000110	Short Variants	Truncation	chr1	97771791	97771791	c.2121del	p.F707Lfs*4	0.143	-	-	-	-	-	-	-	-	-
A142992A	DQX1	NM_133637	Short Variants	Substitution/Indel	chr2	74751330	74751330	c.536C>T	p.S179L	0.152	-	-	-	-	-	-	-	-	-
A142992A	DRC1	NM_145038	Short Variants	Substitution/Indel	chr2	26652595	26652595	c.640G>A	p.V214M	0.165	-	-	-	-	-	-	-	-	-
A142992A	DROSHA	NM_013235	Short Variants	Substitution/Indel	chr5	31422897	31422897	c.3416C>T	p.T1139I	0.137	-	-	-	-	-	-	-	-	-
A142992A	DSCAML1	NM_020693	Short Variants	Truncation	chr11	117340686	117340686	c.3144del	p.M1051Wfs*8	0.122	-	-	-	-	-	-	-	-	-
A142992A	DSE	NM_001080976	Short Variants	Substitution/Indel	chr6	116758174	116758174	c.2543T>C	p.L848P	0.158	-	-	-	-	-	-	-	-	-
A142992A	DST	NM_001144769	Short Variants	Substitution/Indel	chr6	56566691	56566691	c.850C>T	p.R284C	0.108	-	-	-	-	-	-	-	-	-
A142992A	DTHD1	NM_001136536	Short Variants	Substitution/Indel	chr4	36295245	36295245	c.446C>T	p.A149V	0.105	-	-	-	-	-	-	-	-	-
A142992A	DTL	NM_016448	Short Variants	Truncation	chr1	212216339	212216339	c.57G>A	p.W19*	0.135	-	-	-	-	-	-	-	-	-
A142992A	DTNB	NM_001256303	Short Variants	Truncation	chr2	25754382	25754382	c.960dup	p.P321Sfs*2	0.224	-	-	-	-	-	-	-	-	-
A142992A	DUOX1	NM_175940	Short Variants	Substitution/Indel	chr15	45439833	45439833	c.2525A>T	p.D842V	0.133	-	-	-	-	-	-	-	-	-
A142992A	DUOX2	NM_014080	Short Variants	Substitution/Indel	chr15	45398360	45398360	c.2111G>A	p.R704H	0.176	-	-	-	-	-	-	-	-	-
A142992A	DUS2	NM_001271762	Short Variants	Substitution/Indel	chr16	68071896	68071896	c.-18-4dup	-	0.215	-	-	-	-	-	-	-	-	-
A142992A	DUSP13	NM_001007271	Short Variants	Truncation	chr10	76867840	76867840	c.277del	p.V93Cfs*41	0.151	-	-	-	-	-	-	-	-	-
A142992A	DUSP8	NM_004420	Short Variants	Substitution/Indel	chr11	1578529	1578529	c.1097C>T	p.A366V	0.112	-	-	-	-	-	-	-	-	-
A142992A	E2F4	NM_001950	Short Variants	Substitution/Indel	chr16	67229794	67229796	c.956_958del	p.S319del	0.276	-	-	-	-	-	-	-	-	-
A142992A	E4F1	NM_001288776	Short Variants	Substitution/Indel	chr16	2284330	2284330	c.1534G>A	p.V512I	0.150	-	-	-	-	-	-	-	-	-
A142992A	ECE2	NM_001100120	Short Variants	Substitution/Indel	chr3	183994266	183994266	c.40-3C>T	-	0.188	-	-	-	-	-	-	-	-	-
A142992A	EDIL3	NM_001278642	Short Variants	Substitution/Indel	chr5	83259183	83259183	c.1108-11del	-	0.220	-	-	-	-	-	-	-	-	-
A142992A	EEF2K	NM_013302	Short Variants	Substitution/Indel	chr16	22274455	22274455	c.1324G>A	p.G442R	0.175	-	-	-	-	-	-	-	-	-
A142992A	EEPD1	NM_030636	Short Variants	Substitution/Indel	chr7	36338646	36338646	c.1541C>T	p.T514M	0.146	-	-	-	-	-	-	-	-	-
A142992A	EFCAB12	NM_207307	Short Variants	Substitution/Indel	chr3	129140505	129140505	c.191G>A	p.R64H	0.177	-	-	-	-	-	-	-	-	-
A142992A	EFCAB6	NM_022785	Short Variants	Truncation	chr22	43936195	43936195	c.3690dup	p.R1231Efs*24	0.127	-	-	-	-	-	-	-	-	-
A142992A	EFEMP2	NM_016938	Short Variants	Substitution/Indel	chr11	65637720	65637720	c.491-12C>A	-	0.162	-	-	-	-	-	-	-	-	-
A142992A	EGR1	NM_001964	Short Variants	Substitution/Indel	chr5	137803189	137803189	c.1051C>T	p.R351C	0.166	-	-	-	-	-	-	-	-	-
A142992A	EIF1	NM_005801	Short Variants	Substitution/Indel	chr17	39846019	39846019	c.32-11del	-	0.179	-	-	-	-	-	-	-	-	-
A142992A	EIF2AK4	NM_001013703	Short Variants	Substitution/Indel	chr15	40259975	40259975	c.1448G>A	p.R483H	0.166	-	-	-	-	-	-	-	-	-
A142992A	EIF2B3	NM_001166588	Short Variants	Truncation	chr1	45407182	45407182	c.450del	p.A151Qfs*57	0.155	-	-	-	-	-	-	-	-	-
A142992A	EIF2D	NM_006893	Short Variants	Substitution/Indel	chr1	206776530	206776530	c.559T>C	p.S187P	0.198	-	-	-	-	-	-	-	-	-
A142992A	EIF3B	NM_001037283	Short Variants	Substitution/Indel	chr7	2414184	2414184	c.1832C>T	p.A611V	0.172	-	-	-	-	-	-	-	-	-
A142992A	EIF3F	NM_003754	Short Variants	Truncation	chr11	8014499	8014499	c.585del	p.N196Tfs*16	0.161	-	-	-	-	-	-	-	-	-
A142992A	EIF4G3	NM_001198801	Short Variants	Truncation	chr1	21299497	21299497	c.421del	p.T141Lfs*2	0.189	-	-	-	-	-	-	-	-	-
A142992A	ELFN2	NM_052906	Short Variants	Substitution/Indel	chr22	37770959	37770959	c.616G>A	p.V206I	0.143	-	-	-	-	-	-	-	-	-
A142992A	ELK3	NM_005230	Short Variants	Substitution/Indel	chr12	96641453	96641453	c.943G>A	p.A315T	0.142	-	-	-	-	-	-	-	-	-
A142992A	ELP4	NM_001288725	Short Variants	Substitution/Indel	chr11	31616423	31616423	c.488G>A	p.R163H	0.1	-	-	-	-	-	-	-	-	-
A142992A	EML5	NM_183387	Short Variants	Substitution/Indel	chr14	89109248	89109248	c.4226A>G	p.N1409S	0.127	-	-	-	-	-	-	-	-	-
A142992A	EML6	NM_001039753	Short Variants	Substitution/Indel	chr2	55122125	55122125	c.2816A>G	p.Y939C	0.115	-	-	-	-	-	-	-	-	-
A142992A	EMSY	NM_020193	Short Variants	Substitution/Indel	chr11	76157923	76157923	c.-39-11del	-	0.288	-	-	-	-	-	-	-	-	-
A142992A	ENAH	NM_001008493	Short Variants	Substitution/Indel	chr1	225706926	225706926	c.776A>G	p.E259G	0.188	-	-	-	-	-	-	-	-	-
A142992A	ENPP7	NM_178543	Short Variants	Substitution/Indel	chr17	77709017	77709017	c.575C>T	p.T192I	0.143	-	-	-	-	-	-	-	-	-
A142992A	ENTPD4	NM_001128930	Short Variants	Substitution/Indel	chr8	23299125	23299125	c.839C>T	p.A280V	0.196	-	-	-	-	-	-	-	-	-
A142992A	EPHA3	NM_005233	Short Variants	Substitution/Indel	chr3	89445020	89445020	c.1340G>T	p.R447L	0.069	-	-	-	-	-	-	-	-	-
A142992A	EPHX4	NM_173567	Short Variants	Truncation	chr1	92511122	92511122	c.515del	p.G172Afs*2	0.216	-	-	-	-	-	-	-	-	-
A142992A	EPN1	NM_001130071	Short Variants	Truncation	chr19	56203184	56203184	c.1091del	p.G364Afs*164	0.182	-	-	-	-	-	-	-	-	-
A142992A	EPN2	NM_001102664	Short Variants	Truncation	chr17	19232949	19232949	c.553dup	p.T185Nfs*19	0.187	-	-	-	-	-	-	-	-	-
A142992A	EPPK1	NM_031308	Short Variants	Truncation	chr8	144940165	144940165	c.7255_7256dup	p.R2420Afs*9	0.138	-	-	-	-	-	-	-	-	-
A142992A	EPX	NM_000502	Short Variants	Substitution/Indel	chr17	56272502	56272502	c.772G>A	p.A258T	0.277	-	-	-	-	-	-	-	-	-
A142992A	EPYC	NM_004950	Short Variants	Substitution/Indel	chr12	91371966	91371966	c.239A>G	p.Q80R	0.147	-	-	-	-	-	-	-	-	-
A142992A	ERCC2	NM_000400	Short Variants	Substitution/Indel	chr19	45858934	45858934	c.1532G>A	p.R511Q	0.150	-	-	-	-	-	-	-	-	-
A142992A	ERCC6	NM_000124	Short Variants	Substitution/Indel	chr10	50732239	50732239	c.1237C>T	p.R413W	0.181	-	-	-	-	-	-	-	-	-
A142992A	ERLEC1	NM_001127397	Short Variants	Substitution/Indel	chr2	54028522	54028522	c.526-12del	-	0.15	-	-	-	-	-	-	-	-	-
A142992A	ERO1A	NM_014584	Short Variants	Substitution/Indel	chr14	53162189	53162189	c.11G>A	p.G4D	0.063	-	-	-	-	-	-	-	-	-
A142992A	ERO1B	NM_019891	Short Variants	Substitution/Indel	chr1	236393518	236393518	c.712+5dup	-	0.096	-	-	-	-	-	-	-	-	-
A142992A	ETV5	NM_004454	Short Variants	Substitution/Indel	chr3	185769911	185769911	c.1219C>T	p.R407C	0.023	-	-	-	-	-	-	-	-	-
A142992A	EXTL3	NM_001440	Short Variants	Substitution/Indel	chr8	28575243	28575243	c.1667G>A	p.R556H	0.150	-	-	-	-	-	-	-	-	-
A142992A	F2	NM_000506	Short Variants	Substitution/Indel	chr11	46747714	46747714	c.865A>G	p.N289D	0.183	-	-	-	-	-	-	-	-	-
A142992A	FAM111B	NM_001142703	Short Variants	Truncation	chr11	58892377	58892377	c.726del	p.A243Hfs*26	0.201	-	-	-	-	-	-	-	-	-
A142992A	FAM118A	NM_001104595	Short Variants	Substitution/Indel	chr22	45719160	45719160	c.152C>T	p.S51L	0.164	-	-	-	-	-	-	-	-	-
A142992A	FAM124A	NM_001242312	Short Variants	Substitution/Indel	chr13	51825594	51825594	c.101-10G>A	-	0.151	-	-	-	-	-	-	-	-	-
A142992A	FAM134C	NM_178126	Short Variants	Substitution/Indel	chr17	40744128	40744128	c.292A>G	p.M98V	0.172	-	-	-	-	-	-	-	-	-
A142992A	FAM13A	NM_001015045	Short Variants	Substitution/Indel	chr4	89658634	89658634	c.1657A>G	p.K553E	0.197	-	-	-	-	-	-	-	-	-
A142992A	FAM150B	NM_001002919	Short Variants	Substitution/Indel	chr2	287606	287606	c.230G>T	p.G77V	0.062	-	-	-	-	-	-	-	-	-
A142992A	FAM160B2	NM_022749	Short Variants	Substitution/Indel	chr8	21952029	21952029	c.124G>T	p.D42Y	0.070	-	-	-	-	-	-	-	-	-
A142992A	FAM161A	NM_001201543	Short Variants	Substitution/Indel	chr2	62067643	62067643	c.496T>C	p.S166P	0.128	-	-	-	-	-	-	-	-	-
A142992A	FAM161A	NM_001201543	Short Variants	Substitution/Indel	chr2	62081129	62081129	c.48G>T	p.Q16H	0.135	-	-	-	-	-	-	-	-	-
A142992A	FAM180B	NM_001164379	Short Variants	Substitution/Indel	chr11	47609928	47609928	c.494C>T	p.P165L	0.201	-	-	-	-	-	-	-	-	-
A142992A	FAM188B	NM_032222	Short Variants	Substitution/Indel	chr7	30876366	30876366	c.1225C>A	p.L409I	0.156	-	-	-	-	-	-	-	-	-
A142992A	FAM205A	NM_001141917	Short Variants	Substitution/Indel	chr9	34725070	34725070	c.2167G>A	p.E723K	0.083	-	-	-	-	-	-	-	-	-
A142992A	FAM208B	NM_001321783	Short Variants	Substitution/Indel	chr10	5790909	5790909	c.5525G>A	p.R1842K	0.223	-	-	-	-	-	-	-	-	-
A142992A	FAM25C	NM_001137548	Short Variants	Substitution/Indel	chr10	49207753	49207753	c.47G>A	p.R16H	0.068	-	-	-	-	-	-	-	-	-
A142992A	FAM35DP	NR_027634	Short Variants	Substitution/Indel	chr10	47400227	47400227	n.1639-7del	-	0.170	-	-	-	-	-	-	-	-	-
A142992A	FAM65A	NM_001193522	Short Variants	Substitution/Indel	chr16	67579642	67579642	c.3278G>A	p.R1093H	0.141	-	-	-	-	-	-	-	-	-
A142992A	FAM83D	NM_030919	Short Variants	Truncation	chr20	37580943	37580943	c.1543del	p.H515Tfs*6	0.176	-	-	-	-	-	-	-	-	-
A142992A	FAM83E	NM_017708	Short Variants	Truncation	chr19	49104375	49104375	c.1428del	p.Q477Nfs*64	0.160	-	-	-	-	-	-	-	-	-
A142992A	FAP	NM_001291807	Short Variants	Truncation	chr2	163029712	163029712	c.1978dup	p.R660Kfs*19	0.132	-	-	-	-	-	-	-	-	-
A142992A	FAP	NM_004460	Short Variants	Substitution/Indel	chr2	163081011	163081011	c.325C>T	p.R109W	0.186	-	-	-	-	-	-	-	-	-
A142992A	FARP2	NM_014808	Short Variants	Truncation	chr2	242407660	242407660	c.1999C>T	p.Q667*	0.154	-	-	-	-	-	-	-	-	-
A142992A	FASTKD3	NM_024091	Short Variants	Substitution/Indel	chr5	7861380	7861380	c.1770-8del	-	0.207	-	-	-	-	-	-	-	-	-
A142992A	FASTKD5	NM_021826	Short Variants	Truncation	chr20	3128001	3128001	c.1716del	p.Q574Sfs*7	0.166	-	-	-	-	-	-	-	-	-
A142992A	FBLN2	NM_001004019	Short Variants	Substitution/Indel	chr3	13612100	13612100	c.245G>A	p.R82H	0.160	-	-	-	-	-	-	-	-	-
A142992A	FBN1	NM_000138	Short Variants	Substitution/Indel	chr15	48717610	48717610	c.7409G>A	p.C2470Y	0.120	-	-	-	-	-	-	-	-	-
A142992A	FBN1	NM_000138	Short Variants	Substitution/Indel	chr15	48720570	48720570	c.6970G>A	p.A2324T	0.155	-	-	-	-	-	-	-	-	-
A142992A	FBN2	NM_001999	Short Variants	Substitution/Indel	chr5	127681117	127681117	c.3149C>T	p.T1050M	0.144	-	-	-	-	-	-	-	-	-
A142992A	FBN3	NM_001321431	Short Variants	Truncation	chr19	8138153	8138153	c.7731del	p.T2578Pfs*120	0.142	-	-	-	-	-	-	-	-	-
A142992A	FBXL14	NM_152441	Short Variants	Substitution/Indel	chr12	1702737	1702737	c.496T>C	p.W166R	0.169	-	-	-	-	-	-	-	-	-
A142992A	FBXO15	NM_001142958	Short Variants	Truncation	chr18	71796729	71796729	c.696del	p.K232Nfs*5	0.233	-	-	-	-	-	-	-	-	-
A142992A	FBXO18	NM_001258452	Short Variants	Substitution/Indel	chr10	5979231	5979231	c.2949C>A	p.F983L	0.162	-	-	-	-	-	-	-	-	-
A142992A	FBXO42	NM_018994	Short Variants	Truncation	chr1	16578274	16578274	c.1045C>T	p.Q349*	0.112	-	-	-	-	-	-	-	-	-
A142992A	FBXO46	NM_001080469	Short Variants	Substitution/Indel	chr19	46215540	46215540	c.1214C>T	p.P405L	0.183	-	-	-	-	-	-	-	-	-
A142992A	FEM1A	NM_018708	Short Variants	Substitution/Indel	chr19	4792866	4792866	c.1000G>A	p.E334K	0.159	-	-	-	-	-	-	-	-	-
A142992A	FGFBP3	NM_152429	Short Variants	Substitution/Indel	chr10	93668192	93668192	c.535C>T	p.R179C	0.157	-	-	-	-	-	-	-	-	-
A142992A	FHOD3	NM_001281739	Short Variants	Substitution/Indel	chr18	34340691	34340691	c.3970G>A	p.V1324M	0.142	-	-	-	-	-	-	-	-	-
A142992A	FIBCD1	NM_001145106	Short Variants	Substitution/Indel	chr9	133799142	133799142	c.838G>A	p.G280S	0.166	-	-	-	-	-	-	-	-	-
A142992A	FIZ1	NM_032836	Short Variants	Substitution/Indel	chr19	56103908	56103908	c.1399G>A	p.E467K	0.158	-	-	-	-	-	-	-	-	-
A142992A	FLG	NM_002016	Short Variants	Substitution/Indel	chr1	152283355	152283356	c.4006_4007delinsAA	p.S1336N	0.129	-	-	-	-	-	-	-	-	-
A142992A	FLG	NM_002016	Short Variants	Substitution/Indel	chr1	152283362	152283362	c.4000A>G	p.T1334A	0.153	-	-	-	-	-	-	-	-	-
A142992A	FLNA	NM_001110556	Short Variants	Truncation	chrX	153577928	153577928	c.7558del	p.R2520Vfs*16	0.300	-	-	-	-	-	-	-	-	-
A142992A	FLRT2	NM_013231	Short Variants	Substitution/Indel	chr14	86088724	86088724	c.866G>A	p.R289Q	0.158	-	-	-	-	-	-	-	-	-
A142992A	FMN1	NM_001103184	Short Variants	Substitution/Indel	chr15	33091033	33091033	c.3433C>T	p.R1145W	0.092	-	-	-	-	-	-	-	-	-
A142992A	FMNL1	NM_005892	Short Variants	Truncation	chr17	43320654	43320654	c.2185dup	p.A729Gfs*9	0.156	-	-	-	-	-	-	-	-	-
A142992A	FNBP1	NM_015033	Short Variants	Truncation	chr9	132687243	132687243	c.983del	p.N328Ifs*7	0.168	-	-	-	-	-	-	-	-	-
A142992A	FOXI1	NM_012188	Short Variants	Substitution/Indel	chr5	169533418	169533418	c.457G>A	p.V153M	0.157	-	-	-	-	-	-	-	-	-
A142992A	FOXN1	NM_003593	Short Variants	Substitution/Indel	chr17	26857841	26857841	c.905C>T	p.T302M	0.127	-	-	-	-	-	-	-	-	-
A142992A	FOXP1	NM_032682	Short Variants	Substitution/Indel	chr3	71247403	71247403	c.130G>A	p.V44M	0.155	-	-	-	-	-	-	-	-	-
A142992A	FOXP4	NM_001012426	Short Variants	Substitution/Indel	chr6	41562647	41562647	c.1576G>A	p.V526I	0.166	-	-	-	-	-	-	-	-	-
A142992A	FRMD4A	NM_001318336	Short Variants	Truncation	chr10	13716923	13716924	c.1286_1287del	p.C429Sfs*5	0.178	-	-	-	-	-	-	-	-	-
A142992A	FRY	NM_023037	Short Variants	Substitution/Indel	chr13	32811658	32811658	c.5953C>T	p.P1985S	0.141	-	-	-	-	-	-	-	-	-
A142992A	FUBP1	NM_003902	Short Variants	Truncation	chr1	78429978	78429978	c.901del	p.I301Yfs*22	0.167	-	-	-	-	-	-	-	-	-
A142992A	FUT3	NM_000149	Short Variants	Substitution/Indel	chr19	5844166	5844166	c.685C>A	p.L229M	0.066	-	-	-	-	-	-	-	-	-
A142992A	FYCO1	NM_024513	Short Variants	Substitution/Indel	chr3	46000901	46000901	c.3571C>T	p.R1191W	0.139	-	-	-	-	-	-	-	-	-
A142992A	GABRA5	NM_000810	Short Variants	Substitution/Indel	chr15	27188437	27188437	c.953C>T	p.T318I	0.142	-	-	-	-	-	-	-	-	-
A142992A	GAL3ST4	NM_024637	Short Variants	Truncation	chr7	99764357	99764357	c.196dup	p.R66Pfs*11	0.186	-	-	-	-	-	-	-	-	-
A142992A	GAR1	NM_018983	Short Variants	Substitution/Indel	chr4	110745197	110745197	c.640+11del	-	0.158	-	-	-	-	-	-	-	-	-
A142992A	GAREM2	NM_001168241	Short Variants	Substitution/Indel	chr2	26410858	26410858	c.2357G>A	p.R786Q	0.167	-	-	-	-	-	-	-	-	-
A142992A	GARS	NM_001316772	Short Variants	Truncation	chr7	30671998	30671998	c.1882del	p.H628Tfs*5	0.136	-	-	-	-	-	-	-	-	-
[truncated: 61,996 more rows]

## Sheet: Monitoring sites
PATIENT_ID	ORDER_ID	ID	SMP_ID	PRIMER_NAME	PRIMER_F_START	PRIMER_F_END	PRIMER_R_START	PRIMER_R_END	PRIMER_F_SEQ	PRIMER_R_SEQ	PRIMER_F_LENGTH	PRIMER_R_LENGTH	TM_VALUE	CREATE_TIME	GENE	PDOT	CDOT	FINAL_NOTICE
A104204A	11T020656K	11T020656KL140998911	11T020656KL1	chr1:47155342-47155342:T-A	47155298	47155317	47155380	47155401	TGATGTGGCTGAAGGTGACG	TCCTTGTTGCCTACACTAAACT	20	22	58.8105	-	EFCAB14	p.T238S	c.712A>T	-
A104204A	11T020656K	11T020656KL140999009	11T020656KL1	chr1:115262236-115262236:G-A	115262194	115262213	115262274	115262293	ACTCACCAGACTCGCCAAAC	GCATTGAGCTACAGGCAGGA	20	20	60.179	-	CSDE1	p.T727I	c.2180C>T	-
A104204A	11T020656K	11T020656KL140999074	11T020656KL1	chr1:152193857-152193857:T-C	152193808	152193827	152193911	152193931	TGACCCTGAAACTTGGCAGT	GCAAAGTCTGGATCGAGACCA	20	21	59.758	-	HRNR	p.Q83R	c.248A>G	-
A104204A	11T020656K	11T020656KL140999164	11T020656KL1	chr1:203024691-203024691:C-T	203024618	203024637	203024736	203024755	GTAACCAGTGGCAGCATGGA	GGAGGTGAGCTTAGGTGTGG	20	20	60.0355	-	PPFIA4	p.T654M	c.1961C>T	-
A104204A	11T020656K	11T020656KL140999489	11T020656KL1	chr2:152222615-152222615:G-A	152222565	152222585	152222644	152222665	TGCAGGATTTCATGTCTGTGC	TGCCAGTTTTTCCAAATCCACA	21	22	59.2085	-	TNFAIP6	p.G93E	c.278G>A	-
A104204A	11T020656K	11T020656KL140999548	11T020656KL1	chr2:186651026-186651026:T-C	186650957	186650981	186651032	186651056	AATGATCAACCTTTCTTTACAGGCA	GACTAATATGTTGCTTTCTCGGTGG	25	25	59.609	-	FSIP2		c.1506+11T>C	-
A104204A	11T020656K	11T020656KL140999574	11T020656KL1	chr2:217300109-217300109:G-A	217300050	217300069	217300130	217300149	GTCATCCACAGGCCTTCCTT	TTGATCAGGCCAGCTGTCAG	20	20	59.853	-	SMARCAL1	p.V512M	c.1534G>A	-
A104204A	11T020656K	11T020656KL140999703	11T020656KL1	chr3:48495778-48495778:C-T	48495706	48495727	48495795	48495814	TCATTGCAGTCTGAACTCCAGT	CATGGGAAACAGAGGGAGCA	22	20	59.6505	-	ATRIP	p.R84*	c.250C>T	-
A104204A	11T020656K	11T020656KL140999742	11T020656KL1	chr3:58279457-58279457:G-A	58279385	58279404	58279476	58279495	AACTGTGGGCACTCAGTAGT	GCCTCAGTCCAGCTTCTTGT	20	20	59.2695	-	ABHD6	p.V327M	c.979G>A	-
A104204A	11T020656K	11T020656KL140999789	11T020656KL1	chr3:101395731-101395731:T-C	101395665	101395684	101395786	101395805	TACGCTTGACATTGCCCTCG	TTCCTCACCTGTCCCTGACA	20	20	60.422	-	ZBTB11	p.I10V	c.28A>G	-
A104204A	11T020656K	11T020656KL140999878	11T020656KL1	chr3:164755751-164755751:C-T	164755703	164755724	164755792	164755811	ACATCTGGTTCTTGAATGGGGA	GTGCAAAAAGGCCATGGAGG	22	20	59.694	-	SI	p.G788E	c.2363G>A	-
A104204A	11T020656K	11T020656KL141000115	11T020656KL1	chr5:427977-427977:C-T	427915	427935	428002	428021	ACACCAGACGATGCAGTTTCA	CAATGCAGAACAGCGACAGC	21	20	60.3285	-	AHRR	p.P259L	c.776C>T	-
A104204A	11T020656K	11T020656KL141000123	11T020656KL1	chr5:13883156-13883156:G-A	13883096	13883115	13883176	13883197	GTACATCTTCCAGGGCAGGG	ACAGTGCCTCTAACATGAAGCA	20	22	59.89	-	DNAH5	p.R1011W	c.3031C>T	-
A104204A	11T020656K	11T020656KL141000257	11T020656KL1	chr5:140720397-140720397:G-T	140720343	140720362	140720450	140720468	CCTGGCTGTCTTACCACCTG	CCACGAGGCTCTGCTTGAG	20	19	60.2415	-	PCDHGA2	p.G620V	c.1859G>T	-
A104204A	11T020656K	11T020656KL141000271	11T020656KL1	chr5:151783990-151783990:T-C	151783946	151783965	151784041	151784060	CACTCTGAGTGCCATGAGGT	GGTCATCAAGCCCATGTGGA	20	20	59.711	-	NMUR2	p.M229V	c.685A>G	-
A104204A	11T020656K	11T020656KL141000277	11T020656KL1	chr5:156887373-156887373:C-G	156887346	156887364	156887430	156887448	CAACACCAGCTGCGAGAAC	AGAGGATGCGAGGGAGAGC	19	19	60.1305	-	NIPAL4		c.223+8C>G	-
A104204A	11T020656K	11T020656KL141000414	11T020656KL1	chr6:46847611-46847611:T-C	46847578	46847597	46847662	46847681	TGGATGGTGAGCTTGGACAC	TGGCGCTATGAAGAACAGCA	20	20	59.9995	-	ADGRF5	p.N327S	c.980A>G	-
A104204A	11T020656K	11T020656KL141000434	11T020656KL1	chr6:74522002-74522002:C-T	74521946	74521966	74522048	74522071	ACGGCAGTTAATATTTCCGCA	AGATTTAATAAAGCCCCAAACCAA	21	24	57.7105	-	CD109		c.3717+9C>T	-
A104204A	11T020656K	11T020656KL141000454	11T020656KL1	chr6:87969387-87969387:G-A	87969324	87969343	87969425	87969445	CAGAGTGAAAATGTGCCGGC	TGGGTATTTTGGGTCTCTGCT	20	21	59.5585	-	ZNF292	p.E2014K	c.6040G>A	-
A104204A	11T020656K	11T020656KL141000507	11T020656KL1	chr6:132891656-132891656:C-T	132891592	132891611	132891699	132891718	GCTGGCTGTGTTTGGAAACC	CATCACAGTCACACCCACCA	20	20	60.0705	-	TAAR6	p.P66S	c.196C>T	-
A104204A	11T020656K	11T020656KL141000515	11T020656KL1	chr6:135239687-135239687:A-C	135239649	135239668	135239731	135239749	AGGAAGGTTCAGCTCCCTGA	TGTGGTCCAGCAATGTGGG	20	19	60.204	-	ALDH8A1	p.W394G	c.1180T>G	-
A104204A	11T020656K	11T020656KL141000732	11T020656KL1	chr7:94947661-94947661:G-A	94947593	94947613	94947700	94947719	CCGGAAGTTCAAATGAGACCC	TTTCTCCCCCACAGAACACG	21	20	59.4035	-	PON1	p.P40L	c.119C>T	-
A104204A	11T020656K	11T020656KL141001081	11T020656KL1	chr8:3141800-3141800:T-C	3141735	3141754	3141834	3141853	TGAAGGTGCTGTGGATGTCC	TTTCGACACGGAGATGGCTC	20	20	60.036	-	CSMD1	p.D1340G	c.4019A>G	-
A104204A	11T020656K	11T020656KL141001117	11T020656KL1	chr8:17612769-17612769:G-A	17612745	17612764	17612821	17612844	GGCAGGCTTCCAGCAGTATG	ACCAAACATTTGACATGACAGTGG	20	24	60.651	-	MTUS1	p.S183F	c.548C>T	-
A104204A	11T020656K	11T020656KL141001269	11T020656KL1	chr8:144811184-144811184:C-G	144811133	144811151	144811213	144811232	GCACCTGTAGCTCCCACTC	CACCTACTACTGCCGCACTG	19	20	60.12	-	FAM83H	p.E230D	c.690G>C	-
A104204A	11T020656K	11T020656KL141001275	11T020656KL1	chr8:144811389-144811389:C-T	144811320	144811339	144811403	144811422	GGAACTCACATCCACGTGCT	TCGGGTCCCAGTCTACATCC	20	20	60.359	-	FAM83H	p.M184I	c.552G>A	-
A104204A	11T020656K	11T020656KL141001316	11T020656KL1	chr9:17464594-17464594:T-A	17464540	17464562	17464640	17464666	AGAGGACTTGAAATTTCGACAGA	ACAGGAAGTGATATTTTTAGTGTCAGT	23	27	58.314	-	CNTLN	p.S1168R	c.3504T>A	-
A104204A	11T020656K	11T020656KL141001360	11T020656KL1	chr9:73458023-73458023:C-T	73457963	73457982	73458070	73458096	GGGCAATACCTATGGTGCAT	TGAAAAGGTATTTGCTTTAAAAGAAAA	20	27	59.82	2022-02-24 19:20:34	TRPM3	p.D80N	c.238G>A	-
A104204A	11T020656K	11T020656KL141001459	11T020656KL1	chr9:135982110-135982110:G-A	135982065	135982084	135982145	135982164	TGGATGGAGTTGCTCTGCAG	CCTCATGCCTCCTGCTCTTC	20	20	60.1075	-	RALGDS	p.S425L	c.1274C>T	-
A104204A	11T020656K	11T020656KL141001464	11T020656KL1	chr9:137659200-137659200:G-C	137659149	137659168	137659237	137659254	CTCTTAGGGTCTTCCAGGCC	GGGAATCCACCTGCAGGC	20	18	59.8035	-	COL5A1	p.K744N	c.2232G>C	-
A104204A	11T020656K	11T020656KL141001795	11T020656KL1	chr11:58602207-58602207:G-A	58602143	58602162	58602234	58602253	ATCCAAGAGACAAGCTGGCC	ACACTGGGCCTTTGGGAAAA	20	20	60.0335	-	GLYATL2	p.R194C	c.580C>T	-
A104204A	11T020656K	11T020656KL141001802	11T020656KL1	chr11:62285258-62285258:T-G	62285197	62285216	62285277	62285296	TGGGCCCTTCAAGTTGATGC	AGTAGGTTTCCATGGGGCTG	20	20	60.137	-	AHNAK	p.K5544T	c.16631A>C	-
A104204A	11T020656K	11T020656KL141002028	11T020656KL1	chr12:25398281-25398281:C-T	25398214	25398235	25398311	25398331	TGTTGGATCATATTCGTCCACA	AGGCCTGCTGAAAATGACTGA	22	21	58.723	-	KRAS	p.G13D	c.38G>A	-
A104204A	11T020656K	11T020656KL141002233	11T020656KL1	chr12:104681131-104681131:G-A	104681095	104681114	104681181	104681200	CGGTCACACAAAGCTTCAGC	CCGCTGTTCTGCAAACTGTC	20	20	60.041	-	TXNRD1		c.10+7G>A	-
A104204A	11T020656K	11T020656KL141002250	11T020656KL1	chr12:108169233-108169233:C-T	108169159	108169178	108169253	108169271	CACGGGGATGGCAGTACTTG	ATAGCCCTCGTTCACGCAG	20	19	60.301	-	ASCL4	p.R81C	c.241C>T	-
A104204A	11T020656K	11T020656KL141002328	11T020656KL1	chr13:25480936-25480936:T-C	25480867	25480886	25480951	25480970	TAGGGTTGTCTGCACACAGC	TAACCAGAGCACTTCCGAGG	20	20	60.1465	2022-02-24 19:20:34	CENPJ	p.K414E	c.1240A>G	-
A104204A	11T020656K	11T020656KL141002336	11T020656KL1	chr13:28624283-28624283:A-T	28624237	28624256	28624333	28624353	GTGAACAGCCTGGTGCATTC	AGAAGAAAGTCCAGCTGTTGT	20	21	58.5955	-	FLT3	p.C231S	c.691T>A	-
A104204A	11T020656K	11T020656KL141002342	11T020656KL1	chr13:28834614-28834614:A-G	28834564	28834585	28834646	28834665	CCCCCTTCCTACCTTTTTAGGT	AGAAGGAAGGTGCGTTTGCT	22	20	59.6275	-	PAN3	p.T427A	c.1279A>G	-
A104204A	11T020656K	11T020656KL141002432	11T020656KL1	chr14:36005104-36005104:C-A	36005075	36005094	36005158	36005177	GCTGACCCGGCACATCAATA	ATCCTGGTCTCTCGTCCCTC	20	20	60.285	-	INSM2	p.P549H	c.1646C>A	-
A104204A	11T020656K	11T020656KL141002462	11T020656KL1	chr14:52194514-52194514:G-A	52194471	52194490	52194551	52194570	TCGGAAACCAAAGACCTCCA	GTCCTGACACAGACCTGCAA	20	20	59.38	-	FRMD6	p.D538N	c.1612G>A	-
A104204A	11T020656K	11T020656KL141002639	11T020656KL1	chr15:72608220-72608220:T-C	72608171	72608190	72608263	72608282	ACCTGGAGGACTTACCCCTG	CTCTTCCTCCTCAGGCTGTG	20	20	59.8585	-	CELF6	p.Q104R	c.311A>G	-
A104204A	11T020656K	11T020656KL141002746	11T020656KL1	chr16:4386944-4386944:C-T	4386883	4386902	4386996	4387015	CAAGCACATCAAGGCCCATG	GATGATGATCTGGGCCCCAC	20	20	60.038	-	GLIS2	p.R332C	c.994C>T	-
A104204A	11T020656K	11T020656KL141002891	11T020656KL1	chr16:71007275-71007275:C-T	71007239	71007259	71007323	71007342	AGCTCACCTCTTCTTTTGGCA	GCCAAAGACACGGATCTTCG	21	20	59.567	-	HYDIN	p.V1784M	c.5350G>A	-
A104204A	11T020656K	11T020656KL141002996	11T020656KL1	chr17:7468324-7468324:G-A	7468267	7468286	7468360	7468379	TTCCACCAGGCATCTTGGAC	GGTGGAAAACTCCTGCTGGA	20	20	59.926	-	SENP3	p.S335N	c.1004G>A	-
A104204A	11T020656K	11T020656KL141003006	11T020656KL1	chr17:7578461-7578461:C-A	7578417	7578436	7578507	7578525	CTCCGTCATGTGCTGTGACT	CCAACTGGCCAAGACCTGC	20	19	60.6545	-	TP53	p.V157F	c.469G>T	-
A104204A	11T020656K	11T020656KL141003015	11T020656KL1	chr17:15217485-15217485:C-T	15217430	15217449	15217510	15217529	GAAGTAGCCGACACCGTCTG	GCATGAGCTGGAAAAGGACC	20	20	59.821	-	TEKT3	p.R266Q	c.797G>A	-
A104204A	11T020656K	11T020656KL141003038	11T020656KL1	chr17:26817443-26817443:C-T	26817370	26817389	26817497	26817516	TGCCAGTCTGTGGGAATGTC	CCCGAAGAACAGGAGGTTGG	20	20	60.1425	-	SLC13A2	p.P117L	c.350C>T	-
A104204A	11T020656K	11T020656KL141003235	11T020656KL1	chr17:56492704-56492704:C-A	56492644	56492666	56492754	56492773	TTTCAAACAGATGGAAAGTGAAA	GACCCCACAGGAAAACTGAA	23	20	59.3585	2022-02-24 19:20:34	RNF43	p.E79*	c.235G>T	-
A104204A	11T020656K	11T020656KL141003276	11T020656KL1	chr19:19757029-19757029:G-C	19756987	19757006	19757075	19757094	CATCACCTCCTCCAAGGCAG	CACCGTCATGCTCCAGTTCT	20	20	60.072	-	ATP13A1	p.A1078G	c.3233C>G	-
A104204A	11T020656K	11T020656KL141003301	11T020656KL1	chr19:36297740-36297740:C-T	36297683	36297702	36297781	36297799	GAGGTGTACTCCGCATCCAC	CTGGGATCTGGCTCCACTG	20	19	59.8265	-	PRODH2		c.907-8G>A	-
A104204A	11T020656K	11T020656KL141003308	11T020656KL1	chr19:42471437-42471437:C-T	42471383	42471400	42471463	42471482	CTTGCCGAGCTCCCTCAC	TGGTTCTGTGCCTTCCCCTA	18	20	60.3	-	ATP1A3	p.E1004K	c.3010G>A	-
A104204A	11T020656K	11T020656KL141003309	11T020656KL1	chr19:47423761-47423761:G-A	47423687	47423711	47423767	47423786	TCAGAAAAATTCACTCTCTGACCCT	AGCTCGAATCTCATTGGCCA	25	20	59.6925	-	ARHGAP35	p.R610Q	c.1829G>A	-
A104204A	11T020656K	11T020656KL141003354	11T020656KL1	chr22:41077229-41077229:C-T	41077157	41077176	41077256	41077275	TGCCCTTCATGATCCACCAG	GGTCAGGATGTAGGTGCTGG	20	20	59.782	-	MCHR1	p.T189M	c.566C>T	-
A104204A	11T020656K	11T020656KL141003363	11T020656KL1	chrX:38146196-38146196:T-C	38146123	38146142	38146228	38146247	TGCTCTTCCCCATCCCTCTT	TGGCAAGATGAGGAGAGGGA	20	20	60.105	-	RPGR	p.M686V	c.2056A>G	-
A104204A	11T020656K	11T020656KL141003375	11T020656KL1	chrX:107976862-107976862:G-A	107976824	107976843	107976917	107976937	GCTGTCAGCTTCTCTCTGCT	GAGCCCCCAAAGAATAAAGCT	20	21	59.0065	-	IRS4	p.P905S	c.2713C>T	-
A124345A	1RT001245W	1RT001245WL130059920	1RT001245WL1	chr1:19236882-19236882:C-T	19236809	19236826	19236925	19236944	GAATCCCCTGGGAGGATG	GTGACATGAACCGACACCTG	18	20	60.111	-	IFFO2	p.V468M	c.1402G>A	-
A124345A	1RT001245W	1RT001245WL130060039	1RT001245WL1	chr1:211093318-211093318:C-T	211093286	211093305	211093367	211093386	AAACACACACACCAGCAGGA	TAAAAGTTGTCCGGCTGCTC	20	20	60.2945	-	KCNH1	p.A349T	c.1045G>A	-
A124345A	1RT001245W	1RT001245WL130060045	1RT001245WL1	chr1:227216442-227216442:T-C	227216371	227216390	227216474	227216493	ATTTGCTGGCCACATCAATT	GATGCTATCTGCGCAGTTGA	20	20	60.233	-	CDC42BPA	p.N1415D	c.4243A>G	-
A124345A	1RT001245W	1RT001245WL130060144	1RT001245WL1	chr2:164468326-164468326:T-G	164468260	164468279	164468372	164468391	TGTCAAAGTGCTGTTCTGGC	GAAATTGGGGGAAAAGCTTT	20	20	59.726	-	FIGN	-	c.-8-10A>C	-
A124345A	1RT001245W	1RT001245WL130060148	1RT001245WL1	chr2:168102218-168102218:T-C	168102144	168102165	168102261	168102280	AGGTGGCAATGTAAAGACAAGT	TGTGGGTTTCAAATAGCCAA	22	20	58.4085	-	XIRP2	p.V1439A	c.4316T>C	-
A124345A	1RT001245W	1RT001245WL130060153	1RT001245WL1	chr2:179458300-179458300:C-T	179458276	179458301	179458356	179458375	AAAGAAACATAATGCATACTGAAACG	TTTTCCGGATACATGCTGAA	26	20	59.4945	-	TTN	p.R17935H	c.53804G>A	-
A124345A	1RT001245W	1RT001245WL130060157	1RT001245WL1	chr2:179600339-179600339:A-C	179600271	179600290	179600387	179600406	TTCCAGCCTCATTTGAAGCT	AAAGATGGGCAAAAACTCCC	20	20	60.127	-	TTN	p.L4628R	c.13883T>G	-
A124345A	1RT001245W	1RT001245WL130060245	1RT001245WL1	chr3:142985603-142985603:C-T	142985561	142985580	142985658	142985677	GACCCAAAGTTTGCTCAAGC	CTGCAAGGCTAGGTCTGGAC	20	20	59.9355	-	SLC9A9	p.G627S	c.1879G>A	-
A124345A	1RT001245W	1RT001245WL130060266	1RT001245WL1	chr3:170204091-170204091:C-T	170204035	170204054	170204116	170204135	GACCAGGGAGGCAGTGATAG	GCTTCTACGCTTTCATTGGC	20	20	59.8335	-	SLC7A14	p.E276K	c.826G>A	-
A124345A	1RT001245W	1RT001245WL130060271	1RT001245WL1	chr3:180337063-180337063:A-G	180336994	180337018	180337089	180337114	TGATAGTTGACTTTTATTGAAGGCA	AAAGAGCTGTTGATGAAAAATACAGA	25	26	59.508	-	CCDC39	p.L750P	c.2249T>C	-
A124345A	1RT001245W	1RT001245WL130060307	1RT001245WL1	chr4:66217171-66217171:T-A	66217123	66217142	66217205	66217225	GCCTCGGGATCATCTTCCAG	TGCATAGAGATCTTGCTGCCA	20	21	59.7385	-	EPHA5	p.K815I	c.2444A>T	-
A124345A	1RT001245W	1RT001245WL130060329	1RT001245WL1	chr4:109784496-109784496:T-G	109784466	109784485	109784545	109784565	ATAACTCACCTTTGGTCCGG	CCTGTTTTGCAATTTGTGACA	20	21	59.2635	-	COL25A1	p.E373D	c.1119A>C	-
A124345A	1RT001245W	1RT001245WL130060331	1RT001245WL1	chr4:111542530-111542530:A-C	111542458	111542477	111542538	111542557	CCGCTTCTTCTTAGACGGGT	CTGACGGGAAAGTGTGTGTG	20	20	60.4735	-	PITX2	-	c.206-5T>G	-
A124345A	1RT001245W	1RT001245WL130060334	1RT001245WL1	chr4:122853796-122853796:A-G	122853734	122853753	122853814	122853833	CGTCCTCGTCGTAAGCGTAG	ATCCTCAACCACCCTGGCTT	20	20	60.729	-	TRPC3	p.L206P	c.617T>C	-
A124345A	1RT001245W	1RT001245WL130060356	1RT001245WL1	chr4:162841762-162841762:T-G	162841693	162841713	162841776	162841795	TCCATACAGGCACATTCTGCT	TTCAGGATGGCCCTTTTGGA	21	20	59.328	-	FSTL5	p.K67T	c.200A>C	-
A124345A	1RT001245W	1RT001245WL130060464	1RT001245WL1	chr6:39851744-39851744:G-T	39851676	39851695	39851773	39851792	TGGAGCATCTTCATGATGGA	TCCGAAATACCTGCATGTCA	20	20	60.117	-	DAAM2	p.V618F	c.1852G>T	-
A124345A	1RT001245W	1RT001245WL130060471	1RT001245WL1	chr6:43251005-43251005:G-A	43250979	43250998	43251062	43251079	AAACGCTGGTGCTTGTCTCT	AGGAGTGAGGGCAGCCAG	20	18	60.8105	-	TTBK1	p.D843N	c.2527G>A	-
A124345A	1RT001245W	1RT001245WL130060569	1RT001245WL1	chr7:155532607-155532607:C-T	155532565	155532582	155532647	155532666	CAGCACCAGCACCACCAC	CTGAGCGGTCTGTACGTGAG	18	20	61.0775	-	RBM33	p.P646S	c.1936C>T	-
A124345A	1RT001245W	1RT001245WL130060573	1RT001245WL1	chr8:3087592-3087592:A-C	3087564	3087583	3087644	3087663	ATGCATGTAGGAGGGTCTGG	TCCAGTGTGACCCTGGCTAT	20	20	60.2415	-	CSMD1	p.F1439V	c.4315T>G	-
A124345A	1RT001245W	1RT001245WL130060579	1RT001245WL1	chr8:11637248-11637248:G-A	11637175	11637194	11637255	11637274	AACACCAGAGCCTCCACAAA	TGAGGATCCATCAAGGGTCT	20	20	60.075	-	NEIL2	p.G94R	c.280G>A	-
A124345A	1RT001245W	1RT001245WL130060598	1RT001245WL1	chr8:96059239-96059239:G-A	96059193	96059213	96059274	96059293	GCAGCCCTGTGTAATTTCTGA	TCAAGCAAGTGACAATGCCT	21	20	59.8545	-	NDUFAF6	p.A200T	c.598G>A	-
A124345A	1RT001245W	1RT001245WL130060621	1RT001245WL1	chr8:144885953-144885953:G-A	144885913	144885932	144886002	144886021	TGCCTTCTGGATGCACAGTT	GCACCAAGAAGCAGTCAGTG	20	20	59.6495	-	SCRIB	p.P1093L	c.3278C>T	-
A124345A	1RT001245W	1RT001245WL130060641	1RT001245WL1	chr9:43625109-43625109:G-T	43625041	43625060	43625132	43625151	TCTTGTCCAGCATTTGTCCA	CACCAGTCACTGCTGAGAGC	20	20	60.002	-	SPATA31A6	p.S1193*	c.3578C>A	-
A124345A	1RT001245W	1RT001245WL130060656	1RT001245WL1	chr9:97897654-97897654:C-T	97897613	97897632	97897695	97897714	AAACCCAGTACGTACCAGCG	GCAATGCTGCATCTTTTTGA	20	20	60.006	-	FANCC	p.E273K	c.817G>A	-
A124345A	1RT001245W	1RT001245WL130060659	1RT001245WL1	chr9:114090349-114090349:C-T	114090297	114090316	114090392	114090411	GCACCTGTTCATGATGATGG	GTATCTGTCCCTTGCCATGG	20	20	60.1325	-	OR2K2	p.R122H	c.365G>A	-
A124345A	1RT001245W	1RT001245WL130060712	1RT001245WL1	chr11:691532-691532:G-A	691488	691507	691586	691605	CGGAGCAGCTTACCAGAACA	GTTGCAGAGGTGACCACAGT	20	20	60.108	-	DEAF1	p.A119V	c.356C>T	-
A124345A	1RT001245W	1RT001245WL130060810	1RT001245WL1	chr12:56481660-56481660:C-T	56481607	56481626	56481712	56481731	TAATGGTCACTGCTTTGGGC	ATTTCAGAACCCAGGCAATG	20	20	60.4825	-	ERBB3	p.A232V	c.695C>T	-
A124345A	1RT001245W	1RT001245WL130060842	1RT001245WL1	chr12:106460866-106460866:C-T	106460799	106460818	106460917	106460936	CTGCAAATCCAGCAAGTCAA	GAAATGCCCACACTGGAATC	20	20	60.157	-	NUAK1	p.R567H	c.1700G>A	-
A124345A	1RT001245W	1RT001245WL130060928	1RT001245WL1	chr15:23812277-23812277:C-T	23812226	23812245	23812313	23812332	CCAGGTGGTGGGTCATTCAG	AGCACGACAAGCTCCTTCTT	20	20	59.964	-	MKRN3	p.R450*	c.1348C>T	-
A124345A	1RT001245W	1RT001245WL130060937	1RT001245WL1	chr15:34445149-34445149:C-T	34445087	34445106	34445181	34445200	TAATTTTTCAGGCAGGTGGC	CATCCCTTTCCAAATCCTTG	20	20	59.7165	-	KATNBL1	p.G94S	c.280G>A	-
A124345A	1RT001245W	1RT001245WL130060940	1RT001245WL1	chr15:39544793-39544793:G-A	39544734	39544753	39544818	39544838	GTTCAACAAAGCGTGTGTGC	GATGCAAGATTTGGACTCCAA	20	21	60.211	-	C15orf54	p.A153T	c.457G>A	-
A124345A	1RT001245W	1RT001245WL130060944	1RT001245WL1	chr15:41648349-41648349:T-C	41648286	41648306	41648380	41648399	AGATGAGTCATCCAAACCTGG	TCCAACATCATTCCGAAGTG	21	20	59.2495	-	NUSAP1	-	c.547+11T>C	-
A124345A	1RT001245W	1RT001245WL130060994	1RT001245WL1	chr16:67684007-67684007:C-T	67683962	67683981	67684042	67684061	GTCTCTTGAGGAACAACCGC	ACATTGACCTGCTCTGAGGG	20	20	60.056	-	CARMIL2	p.T713M	c.2138C>T	-
A124345A	1RT001245W	1RT001245WL130061019	1RT001245WL1	chr17:7577094-7577094:G-A	7577050	7577068	7577130	7577149	GTGAGGCTCCCCTTTCTTG	TCTACTGGGACGGAACAGCT	19	20	59.8275	-	TP53	p.R282W	c.844C>T	-
A124345A	1RT001245W	1RT001245WL130061045	1RT001245WL1	chr17:34842554-34842554:T-A	34842513	34842532	34842595	34842613	GGCGCAGTAAACAGTCTCCT	CTGGACAGCGGTATTTGGG	20	19	60.47	-	ZNHIT3	p.L4H	c.11T>A	-
A124345A	1RT001245W	1RT001245WL130061097	1RT001245WL1	chr18:72913430-72913430:C-T	72913374	72913397	72913480	72913499	CAGCTTACTGTTGACAGAGTGAGG	GATCTGTCTCCAGAGGGCAG	24	20	60.232	-	ZADH2	p.G236R	c.706G>A	-
A124345A	1RT001245W	1RT001245WL130061102	1RT001245WL1	chr19:7976184-7976184:G-A	7976158	7976176	7976240	7976257	CCCCACCAAGCCGGACTAT	CCCTCACTCCTGGCTGGA	19	18	60.83	-	MAP2K7	p.R318Q	c.953G>A	-
A124345A	1RT001245W	1RT001245WL130061126	1RT001245WL1	chr19:36108272-36108272:G-A	36108224	36108242	36108311	36108330	GTTCCTGCAGAACCTCCTG	GAGACCCCCACTTAAAACCC	19	20	59.016	-	HAUS5	-	c.638+1G>A	-
A124345A	1RT001245W	1RT001245WL130061128	1RT001245WL1	chr19:36349663-36349663:T-G	36349591	36349610	36349707	36349726	AAATCCACCTTGCAGTCCCC	AACCACAGCAATTCAGGGGT	20	20	60.032	-	KIRREL2	p.V90G	c.269T>G	-
A124345A	1RT001245W	1RT001245WL130061130	1RT001245WL1	chr19:44661064-44661064:C-T	44661016	44661035	44661095	44661115	ACTGGGGAGAAACCATTCAA	ATGGTTTCTCTCCTGTGTGGA	20	21	59.4725	-	ZNF234	p.R299C	c.895C>T	-
A124345A	1RT001245W	1RT001245WL130061146	1RT001245WL1	chr20:36775107-36775107:C-T	36775056	36775075	36775145	36775164	TACTCCAGTGCTCTTCGTGC	GTCAAGTATGGCCAGTGCTG	20	20	59.2545	-	TGM2	-	c.859+12G>A	-
A124345A	1RT001245W	1RT001245WL130061147	1RT001245WL1	chr20:36869503-36869503:C-A	36869434	36869453	36869547	36869566	TTTCTGAGTTGTGGGTGGGT	CTCTCAGAGGCCAATGAAGG	20	20	60.171	-	KIAA1755	p.E344*	c.1030G>T	-
A124345A	1RT001245W	1RT001245WL130061150	1RT001245WL1	chr22:19349405-19349405:C-T	19349333	19349352	19349419	19349438	GCTCAAGTTTTCGCTTGGAC	CTTGTGAAAGAGCTGAGGCC	20	20	60.067	-	HIRA	p.E609K	c.1825G>A	-
A124345A	1RT001245W	1RT001245WL130061164	1RT001245WL1	chrX:53105906-53105906:G-A	53105855	53105874	53105958	53105977	CCGTCCGCATCAGCTTATGT	GTAAGGAGCCTTGTGCAGGG	20	20	60.6045	-	GPR173	p.V35M	c.103G>A	-
A124345A	1RT001245W	1RT001245WL130061169	1RT001245WL1	chrX:91133487-91133487:T-G	91133415	91133434	91133511	91133532	ATCGACCAAGAAACAGGCAA	CACTGAAGAGAGAATCAGGCTG	20	22	59.934	-	PCDH11X	p.L750V	c.2248T>G	-
A124345A	1RT002354W	1RT002354WL132976906	1RT002354WL1	chr1:19236882-19236882:C-T	19236809	19236826	19236925	19236944	GAATCCCCTGGGAGGATG	GTGACATGAACCGACACCTG	18	20	60.111	-	IFFO2	p.V468M	c.1402G>A	-
A124345A	1RT002354W	1RT002354WL132976970	1RT002354WL1	chr1:227216442-227216442:T-C	227216371	227216390	227216474	227216493	ATTTGCTGGCCACATCAATT	GATGCTATCTGCGCAGTTGA	20	20	60.233	-	CDC42BPA	p.N1415D	c.4243A>G	-
A124345A	1RT002354W	1RT002354WL132977026	1RT002354WL1	chr2:141283494-141283494:T-C	141283444	141283463	141283529	141283551	ACAGTCATTAGACCCGTCGC	TGCACACATTTCTATAAGCTTGG	20	23	59.7355	-	LRP1B	p.T2649A	c.7945A>G	-
A124345A	1RT002354W	1RT002354WL132977029	1RT002354WL1	chr2:168102218-168102218:T-C	168102144	168102165	168102261	168102280	AGGTGGCAATGTAAAGACAAGT	TGTGGGTTTCAAATAGCCAA	22	20	58.4085	-	XIRP2	p.V1439A	c.4316T>C	-
A124345A	1RT002354W	1RT002354WL132977065	1RT002354WL1	chr3:142985603-142985603:C-T	142985561	142985580	142985658	142985677	GACCCAAAGTTTGCTCAAGC	CTGCAAGGCTAGGTCTGGAC	20	20	59.9355	-	SLC9A9	p.G627S	c.1879G>A	-
A124345A	1RT002354W	1RT002354WL132977150	1RT002354WL1	chr6:39851744-39851744:G-T	39851676	39851695	39851773	39851792	TGGAGCATCTTCATGATGGA	TCCGAAATACCTGCATGTCA	20	20	60.117	-	DAAM2	p.V618F	c.1852G>T	-
A124345A	1RT002354W	1RT002354WL132977199	1RT002354WL1	chr7:101259504-101259504:C-T	101259456	101259475	101259536	101259555	GGCTTATTCCCCTGAGCATT	CTCCACGCCTTCAAAGTGTT	20	20	60.355	-	MYL10	p.D177N	c.529G>A	-
A124345A	1RT002354W	1RT002354WL132977213	1RT002354WL1	chr8:1645391-1645391:G-A	1645354	1645371	1645435	1645454	CGGCTACTGGGACATGCT	GGGACTCCATCATCTTCCAG	18	20	59.636	-	DLGAP2	p.V865I	c.2593G>A	-
A124345A	1RT002354W	1RT002354WL132977218	1RT002354WL1	chr8:32616920-32616920:C-A	32616880	32616900	32616971	32616990	GACATCCTTTTCCACCAGTCA	TGAGAGAAAAGCCGTGGAAT	21	20	59.8855	-	NRG1	p.H340N	c.1018C>A	-
A124345A	1RT002354W	1RT002354WL132977225	1RT002354WL1	chr8:96059239-96059239:G-A	96059193	96059213	96059274	96059293	GCAGCCCTGTGTAATTTCTGA	TCAAGCAAGTGACAATGCCT	21	20	59.8545	-	NDUFAF6	p.A200T	c.598G>A	-
A124345A	1RT002354W	1RT002354WL132977240	1RT002354WL1	chr9:6015493-6015493:C-A	6015423	6015443	6015508	6015527	GCTCTTCTATTTCTGACGGCA	CAATCCAAGCTGTATGGTGC	21	20	59.379	-	RANBP6	p.E39*	c.115G>T	-
A124345A	1RT002354W	1RT002354WL132977252	1RT002354WL1	chr9:97897654-97897654:C-T	97897613	97897632	97897695	97897714	AAACCCAGTACGTACCAGCG	GCAATGCTGCATCTTTTTGA	20	20	60.006	-	FANCC	p.E273K	c.817G>A	-
A124345A	1RT002354W	1RT002354WL132977361	1RT002354WL1	chr12:56481660-56481660:C-T	56481607	56481626	56481712	56481731	TAATGGTCACTGCTTTGGGC	ATTTCAGAACCCAGGCAATG	20	20	60.4825	-	ERBB3	p.A232V	c.695C>T	-
A124345A	1RT002354W	1RT002354WL132977380	1RT002354WL1	chr12:106460866-106460866:C-T	106460799	106460818	106460917	106460936	CTGCAAATCCAGCAAGTCAA	GAAATGCCCACACTGGAATC	20	20	60.157	-	NUAK1	p.R567H	c.1700G>A	-
A124345A	1RT002354W	1RT002354WL132977424	1RT002354WL1	chr14:59782046-59782046:G-A	59782012	59782031	59782090	59782113	CAAGGGAGCTACAAGTTGGC	TTGCATTTTAAACAGTGTGTCAAA	20	24	59.7435	-	DAAM1	p.D108N	c.322G>A	-
A124345A	1RT002354W	1RT002354WL132977475	1RT002354WL1	chr16:72992339-72992339:C-T	72992314	72992333	72992395	72992414	GACGCCCTCACTGTTAAAGC	CGAGGGGCACAGCTTCTACT	20	20	60.872	-	ZFHX3	p.R569H	c.1706G>A	-
A124345A	1RT002354W	1RT002354WL132977484	1RT002354WL1	chr17:7577094-7577094:G-A	7577050	7577068	7577130	7577149	GTGAGGCTCCCCTTTCTTG	TCTACTGGGACGGAACAGCT	19	20	59.8275	-	TP53	p.R282W	c.844C>T	-
A124345A	1RT002354W	1RT002354WL132977495	1RT002354WL1	chr17:34842554-34842554:T-A	34842513	34842532	34842595	34842613	GGCGCAGTAAACAGTCTCCT	CTGGACAGCGGTATTTGGG	20	19	60.47	-	ZNHIT3	p.L4H	c.11T>A	-
A124345A	1RT002354W	1RT002354WL132977530	1RT002354WL1	chr18:49867230-49867230:G-A	49867188	49867207	49867282	49867299	CCCAAGCTGGCTTTTGTACT	AAGTGGGGTACGGAAGGG	20	18	59.5755	-	DCC	p.A25T	c.73G>A	-
A124345A	1RT002354W	1RT002354WL132977561	1RT002354WL1	chr19:44661064-44661064:C-T	44661016	44661035	44661095	44661115	ACTGGGGAGAAACCATTCAA	ATGGTTTCTCTCCTGTGTGGA	20	21	59.4725	-	ZNF234	p.R299C	c.895C>T	-
A124345A	1RT002354W	1RT002354WL132977571	1RT002354WL1	chr19:57802385-57802385:T-C	57802314	57802337	57802394	57802413	TTGTTCAATGATGATACAGAACCA	TTCCCCTTCATGAATCAAGG	24	20	59.624	-	ZNF460	p.V159A	c.476T>C	-
A124345A	1RT002354W	1RT002354WL132977581	1RT002354WL1	chr20:36869503-36869503:C-A	36869434	36869453	36869547	36869566	TTTCTGAGTTGTGGGTGGGT	CTCTCAGAGGCCAATGAAGG	20	20	60.171	-	KIAA1755	p.E344*	c.1030G>T	-
A124345A	1RT002354W	1RT002354WL132991134	1RT002354WL1	chr4:66217171-66217171:T-A	66217136	66217155	66217223	66217242	CTTCCAGTACCCGGGAAAGT	TTCTGACATGGGCTATGTGC	20	20	60.016	-	EPHA5	p.K815I	c.2444A>T	-
A124345A	1RT002354W	1RT002354WL132991803	1RT002354WL1	chr2:212652800-212652800:T-G	212652776	212652795	212652852	212652875	AGAGTCAAGTTGGAAGGCCA	ATGGTGGAGTCTATGTAGACCAGA	20	24	59.451	-	ERBB4	p.N169T	c.506A>C	-
A124529A	11T010008W	11T010008WL126594514	11T010008WL1	chr2:99272939-99272939:A-G	99272874	99272893	99272948	99272974	GCTTTCAGGGGGTGATATGA	AAAATCCCACAGAACTTAAGTAACTCA	20	27	59.896	-	MGAT4A	-	c.201-11T>C	-
A124529A	11T010008W	11T010008WL126594521	11T010008WL1	chr2:131704205-131704205:A-C	131704145	131704164	131704247	131704266	CTCTCCCAGAGTGCTCCAAC	CTTGTCCTTCATGCCAGGAT	20	20	60.0295	-	ARHGEF4	p.T142P	c.424A>C	-
A124529A	11T010008W	11T010008WL126594541	11T010008WL1	chr2:220085520-220085520:C-A	220085476	220085495	220085571	220085590	ACCTGAGGGGGTAGCTCATC	CCTCTCATTTCTCTCGGCTG	20	20	60.2825	-	ATG9A	p.E821D	c.2463G>T	-
A124529A	11T010008W	11T010008WL126594579	11T010008WL1	chr3:132360926-132360926:A-C	132360876	132360895	132360961	132360980	CAAGGAACGTAACTGAGCCA	TAGGGTCGAATCTTCCGTGA	20	20	59.7585	-	ACAD11	p.S143A	c.427T>G	-
A124529A	11T010008W	11T010008WL126594612	11T010008WL1	chr4:187629026-187629026:A-T	187628981	187629000	187629068	187629087	GTGACTGGCAGCCACTGTTA	ATGGCTTAGGTGCAAAGGTG	20	20	60.0185	-	FAT1	p.N652K	c.1956T>A	-
A124529A	11T010008W	11T010008WL126594693	11T010008WL1	chr7:55221723-55221723:A-G	55221664	55221683	55221763	55221782	ACTTACCTCACTTGCCCAGC	GGTACGTGGTGGGGTTGTAG	20	20	59.753	-	EGFR	p.D256G	c.767A>G	-
A124529A	11T010008W	11T010008WL126594714	11T010008WL1	chr7:129945702-129945702:C-T	129945630	129945649	129945710	129945729	TTTCGAGCCTTTTCTCCCTT	GAGATCCACTCTCGGGAATG	20	20	59.962	-	CPA4	p.A145V	c.434C>T	-
A124529A	11T010008W	11T010008WL126594732	11T010008WL1	chr8:12878925-12878925:C-T	12878876	12878895	12878964	12878984	TCTAAGGAAGGCGAGGAAGA	CAATTTGCTTCCTCAGAGTCG	20	21	59.5735	-	KIAA1456	p.S120L	c.359C>T	-
A124529A	11T010008W	11T010008WL126594757	11T010008WL1	chr9:5713939-5713939:C-A	5713899	5713918	5713986	5714005	AAGTCCACAAATGAAGGGGA	ACCTCATGATGGGTGCTTGT	20	20	59.888	-	RIC1	p.Q126K	c.376C>A	-
A124529A	11T010008W	11T010008WL126594767	11T010008WL1	chr9:78773999-78773999:C-T	78773940	78773959	78774027	78774046	CTTCAGGCTGCTCGGATAAC	CAGGTAGATGGCCAGGTCTC	20	20	59.8285	-	PCSK5	p.R511C	c.1531C>T	-
A124529A	11T010008W	11T010008WL126594771	11T010008WL1	chr9:101304306-101304306:G-A	101304236	101304255	101304359	101304378	ATTCACCGCATTGTCTGATG	TCACAGCTGTGAGGCTCATC	20	20	59.8365	-	GABBR2	p.T160M	c.479C>T	-
A124529A	11T010008W	11T010008WL126594817	11T010008WL1	chr11:5269648-5269648:C-A	5269596	5269615	5269703	5269722	TATCTGGAGGACAGGGCACT	AACAGCTCCTGGGAAATGTG	20	20	59.895	-	HBG1	p.A129S	c.385G>T	-
A124529A	11T010008W	11T010008WL126594822	11T010008WL1	chr11:16340160-16340160:G-A	16340087	16340112	16340160	16340186	AAAGTAACACTGGTCATTATCTCACG	ATAAGTTATGTTCCCTATATTCCTTCC	26	27	58.8225	-	SOX6	p.R93*	c.277C>T	-
A124529A	11T010008W	11T010008WL126594838	11T010008WL1	chr11:68773419-68773419:C-T	68773389	68773408	68773469	68773488	CCGGTAAGGAACATGCAGAG	CGGTGTTCTCCATCCTGAAC	20	20	60.5785	-	MRGPRF	p.R120Q	c.359G>A	-
A124529A	11T010008W	11T010008WL126594846	11T010008WL1	chr11:86662732-86662732:C-T	86662658	86662677	86662786	86662805	TCCAACATAGCACAAGCCAG	AGGACTCAAATGGGGTCATG	20	20	59.8215	-	FZD4	p.A356T	c.1066G>A	-
A124529A	11T010008W	11T010008WL126594856	11T010008WL1	chr11:123900676-123900676:T-C	123900613	123900632	123900701	123900720	GCTGCATGGCTCAGCTCTAT	ACCTGAGCGGGTAACTGATG	20	20	60.4055	-	OR10G8	p.V116A	c.347T>C	-
A124529A	11T010008W	11T010008WL126594864	11T010008WL1	chr12:21621453-21621453:G-A	21621383	21621409	21621464	21621483	CCCATTACATTTTCTTTATGATACTCA	TCTGAACCTAAGCCCTGTGC	27	20	59.6455	-	PYROXD1	p.G423E	c.1268G>A	-
A124529A	11T010008W	11T010008WL126594920	11T010008WL1	chr14:23993447-23993447:G-C	23993399	23993418	23993486	23993505	GAAACTGGCCTTTCCTCTCC	AACACGCAAGATGCTCGACT	20	20	60.5985	-	ZFHX2	p.Q1902E	c.5704C>G	-
A124529A	11T010008W	11T010008WL126594935	11T010008WL1	chr14:78374174-78374174:C-T	78374129	78374148	78374209	78374228	GTCCCTTCCTATCCCAGGTC	TCTCTGTCATTGACCTGCCC	20	20	60.4925	-	ADCK1	p.T189M	c.566C>T	-
A124529A	11T010008W	11T010008WL126594946	11T010008WL1	chr15:42984965-42984965:C-T	42984891	42984910	42985011	42985030	AAGGGAGCAGAACACCAAGA	CCTCTGAAGTCTGGAGGCAC	20	20	59.915	-	STARD9	p.T3730I	c.11189C>T	-
A124529A	11T010008W	11T010008WL126594962	11T010008WL1	chr16:16418796-16418796:G-A	16418726	16418744	16418833	16418852	CTTGCTGCCTCTTCCCACT	GCTCCGTGACCTCACAGAGT	19	20	60.503	-	PKD1P1	-	n.2650+5G>A	-
A124529A	11T010008W	11T010008WL126594978	11T010008WL1	chr16:71186579-71186579:A-G	71186545	71186569	71186630	71186649	CAAAGAATACTGCATACCTGTGTCA	GTGGGAGAGTCCATGCAACT	25	20	60.289	-	HYDIN	p.I302T	c.905T>C	-
A124529A	11T010008W	11T010008WL126594983	11T010008WL1	chr17:7578176-7578176:C-T	7578137	7578156	7578229	7578248	CTTAACCCCTCCTCCCAGAG	TTGCGTGTGGAGTATTTGGA	20	20	60.0855	-	TP53	-	c.672+1G>A	-
A124529A	11T010008W	11T010008WL126594997	11T010008WL1	chr17:40255750-40255750:G-A	40255713	40255732	40255802	40255819	CAGAGTAGCTGCACGTGCTC	CAGATCCGGGATCTGCAG	20	18	60.134	-	DHX58	p.R544W	c.1630C>T	-
A124529A	11T010008W	11T010008WL126595029	11T010008WL1	chr18:29691891-29691891:A-G	29691817	29691835	29691900	29691920	CGGGCCTTAGACCTTGAAA	TTGGCTTCCAAAGAAGAGAGA	19	21	59.686	-	RNF138	-	c.276+9A>G	-
A124529A	11T010008W	11T010008WL126595040	11T010008WL1	chr19:1054297-1054297:G-A	1054244	1054261	1054339	1054357	GGTACAGGGCTGGGCACT	GTGCTAGCCCTCCTCACCT	18	19	60.262	-	ABCA7	p.R1228H	c.3683G>A	-
A124529A	11T010008W	11T010008WL126595066	11T010008WL1	chr19:37488170-37488170:A-G	37488122	37488141	37488225	37488244	AGGAATGTGGGAAAGCCTTT	TAAGTTCTGAGCCACGACGA	20	20	59.7655	-	ZNF568	p.Q526R	c.1577A>G	-
A124529A	11T010008W	11T010008WL126595081	11T010008WL1	chr20:25249801-25249801:G-A	25249753	25249772	25249854	25249873	TTTTGTTTGCAGTTGGGGTT	AGAGAGCTCCTCCTGGATGG	20	20	60.6345	-	PYGB	p.E128K	c.382G>A	-
A124529A	11T010008W	11T010008WL126595103	11T010008WL1	chr22:37499330-37499330:C-A	37499263	37499282	37499351	37499370	ATACCAGAGTAGCACCCCCG	GCCTGTGAGGACTCCAAGAG	20	20	60.6305	-	TMPRSS6	p.R43L	c.128G>T	-
A124529A	11T010008W	11T010008WL126595127	11T010008WL1	chrX:101139567-101139567:G-A	101139521	101139540	101139604	101139623	TGCTTTTCCATTGCTTGTGA	TCGATTCCAGACCCAGACAT	20	20	60.427	-	ZMAT1	p.R278W	c.832C>T	-
A127840A	11T011880W	11T011880WM129543392	11T011880WM1	chr1:54661162-54661162:C-T	54661117	54661136	54661209	54661228	CTCCTGTCCTTGCTGGCTTG	CAGAACCCTTGCCTTCCCAG	20	20	60.7845	-	CYB5RL	p.R43Q	c.128G>A	-
A127840A	11T011880W	11T011880WM129543416	11T011880WM1	chr1:152285758-152285758:G-A	152285695	152285714	152285812	152285831	TCAGACCTTCCCTGGGATGT	GAGGGTCAGGACACCATTCG	20	20	59.9945	-	FLG	p.S535L	c.1604C>T	-
A127840A	11T011880W	11T011880WM129543417	11T011880WM1	chr1:155149746-155149746:G-A	155149704	155149723	155149803	155149821	GGAAACCAGGACACGGTACA	TTCCTGCCCCTACTCCCAG	20	19	59.9565	-	TRIM46	p.E274K	c.820G>A	-
A127840A	11T011880W	11T011880WM129543472	11T011880WM1	chr2:210832154-210832154:A-T	210832098	210832123	210832182	210832201	AATTCCTGTTGTGTAATTCTAAGCTT	ATGGTGCCAGCTTCAGAAGG	26	20	58.957	-	UNC80	-	c.7608-7A>T	-
A127840A	11T011880W	11T011880WM129543479	11T011880WM1	chr2:239038803-239038803:C-T	239038769	239038788	239038858	239038877	GACAATGGTGGGAGCTCAGG	CCAGGTCATCCTCTGTCAGC	20	20	60.108	-	ESPNL	p.A115V	c.344C>T	-
A127840A	11T011880W	11T011880WM129543482	11T011880WM1	chr2:241682385-241682385:G-A	241682325	241682344	241682414	241682433	GGCTCCAGAGACCCTTCCTA	GCAAACACCTCACACTGGTC	20	20	59.6845	-	KIF1A	p.R1201C	c.3601C>T	-
A127840A	11T011880W	11T011880WM129543509	11T011880WM1	chr3:183952538-183952538:C-T	183952469	183952488	183952586	183952605	GAATATGAGGCCCGGGTGAG	CCTGCTCCTTGTGCACAAAT	20	20	59.5005	-	VWA5B2	p.R95W	c.283C>T	-
A127840A	11T011880W	11T011880WM129543514	11T011880WM1	chr3:196387046-196387046:G-A	196386972	196386991	196387068	196387087	TCCAGAACCTCTCCTCGCTG	GTTCCTCTGCAGATCCAGCT	20	20	60.2135	-	NRROS	p.E178K	c.532G>A	-
A127840A	11T011880W	11T011880WM129543540	11T011880WM1	chr5:458037-458037:G-A	457963	457982	458093	458112	CAGGCACCTGCTCTTCTCTC	TGGTAGTACCCGTCCTGGTC	20	20	60.216	-	EXOC3	p.R396Q	c.1187G>A	-
A127840A	11T011880W	11T011880WM129543549	11T011880WM1	chr5:112170770-112170770:C-A	112170726	112170745	112170804	112170825	GCTGTAGATGGTGCACTTGC	TCCGTAATATCCCACCTCCACT	20	22	59.821	-	APC	p.Y622*	c.1866C>A	-
A127840A	11T011880W	11T011880WM129543555	11T011880WM1	chr5:140263639-140263639:G-A	140263579	140263597	140263677	140263696	ACAGTGAGCGAGCTGATGC	CCGCCAGCTGCAATTCATAC	19	20	60.2085	-	PCDHA13	p.A596T	c.1786G>A	-
A127840A	11T011880W	11T011880WM129543559	11T011880WM1	chr5:178699939-178699939:G-A	178699868	178699887	178699961	178699980	TCAGAGGGCTCTCCACACAG	GTGTGCATGTGGTGTATCGC	20	20	60.4025	-	ADAMTS2	p.L221F	c.661C>T	-
A127840A	11T011880W	11T011880WM129543563	11T011880WM1	chr6:10898305-10898305:C-T	10898268	10898287	10898352	10898372	ACAGGAATTCTGACCTCGGA	GTGAAGCATCCATCCCATCCT	20	21	58.958	-	SYCP2L	p.T133M	c.398C>T	-
A127840A	11T011880W	11T011880WM129543600	11T011880WM1	chr7:94989377-94989377:A-C	94989344	94989363	94989430	94989449	ACACAGAAGCCACAGAGGTG	CGACAGGTACTTCGCATCCA	20	20	59.86	-	PON3	p.S325A	c.973T>G	-
A127840A	11T011880W	11T011880WM129543626	11T011880WM1	chr8:117861176-117861176:C-T	117861126	117861145	117861231	117861251	GGGAACAATGGCAAAAGCCT	GGGCGATCAAGATCAGGAAGA	20	21	59.4495	-	RAD21	-	c.1704+9G>A	-
A127840A	11T011880W	11T011880WM129543646	11T011880WM1	chr9:136677256-136677256:C-T	136677196	136677214	136677304	136677323	GAAGGGAGGGGAAGGGAGG	GGAGGACATCTACGACTGCG	19	20	60.3325	-	VAV2	p.V178M	c.532G>A	-
A127840A	11T011880W	11T011880WM129543655	11T011880WM1	chr10:50531549-50531549:G-A	50531480	50531499	50531594	50531613	TCCCAGAAAGCAAAGCTCCC	CCCTGCTGCAAGTCTGTTCT	20	20	60.251	-	C10orf71	p.R320H	c.959G>A	-
A127840A	11T011880W	11T011880WM129543671	11T011880WM1	chr11:26558959-26558959:G-A	26558886	26558907	26558983	26559002	TCTGTTGCTTCAGAGGAAATGT	TGGTGGAAACGCTGCTATGT	22	20	58.9365	-	ANO3	p.R389H	c.1166G>A	-
A127840A	11T011880W	11T011880WM129543679	11T011880WM1	chr11:69625162-69625162:G-A	69625104	69625123	69625198	69625216	AGTCTCGAAGCCTGAACGTG	CAGCTACAGAGTGGGCTGC	20	19	60.244	-	FGF3	p.R211W	c.631C>T	-
A127840A	11T011880W	11T011880WM129543707	11T011880WM1	chr12:56478854-56478854:G-A	56478780	56478800	56478861	56478880	GGATTCGAGAAGTGACAGGCT	ATCGTAGACCTGGGTCCCTC	21	20	59.95	-	ERBB3	p.V104M	c.310G>A	-
A127840A	11T011880W	11T011880WM129543742	11T011880WM1	chr14:53619264-53619264:A-G	53619215	53619232	53619303	53619322	GTGGTCTGCAGCAGGGTC	GGAGGAGGTACGCTGGTTCT	18	20	60.665	-	DDHD1	p.Y185H	c.553T>C	-
A127840A	11T011880W	11T011880WM129543754	11T011880WM1	chr14:105180929-105180929:G-A	105180885	105180904	105180981	105180998	AAGATGCCAAGGATCCCACG	CTGCTGCAGGGGGTCTGG	20	18	61.2645	-	INF2	p.E1144K	c.3430G>A	-
A127840A	11T011880W	11T011880WM129543756	11T011880WM1	chr15:34064260-34064260:G-A	34064228	34064247	34064308	34064327	AGTTCACCCATTCCCGAACG	ACGTGCTCAAAGATGGACGT	20	20	60.1435	-	RYR3	p.V2986I	c.8956G>A	-
A127840A	11T011880W	11T011880WM129543767	11T011880WM1	chr15:79063933-79063933:C-A	79063877	79063894	79063962	79063981	CTGGGGACTCCGCCTCTG	CAACTGGGAGAACCTCACGT	18	20	60.536	-	ADAMTS7	p.W790C	c.2370G>T	-
A127840A	11T011880W	11T011880WM129543779	11T011880WM1	chr16:28905848-28905848:C-T	28905790	28905809	28905894	28905913	TGTCTCTGTCCCTTCCTCCC	GGAGGAGTCATTGCAGAGGG	20	20	60.036	-	ATP2A1	p.R278W	c.832C>T	-
A127840A	11T011880W	11T011880WM129543787	11T011880WM1	chr17:7578526-7578526:C-T	7578484	7578503	7578581	7578601	GAATCAACCCACAGCTGCAC	TCACTTGTGCCCTGACTTTCA	20	21	59.773	-	TP53	p.C135Y	c.404G>A	-
A127840A	11T011880W	11T011880WM129543804	11T011880WM1	chr17:48647155-48647155:C-T	48647102	48647121	48647195	48647214	GCTTCTCAGCTGTCAGGACA	ATTTCCTCCTGGGGCTCTCT	20	20	59.8175	-	CACNA1G	p.R193W	c.577C>T	-
A127840A	11T011880W	11T011880WM129543813	11T011880WM1	chr18:2724932-2724932:G-T	2724887	2724911	2724966	2724986	TTTTCCCCAGTGGTTTATCTTTACA	TGACAAGAGTTTACAGGGCCC	25	21	59.276	-	SMCHD1	p.G880V	c.2639G>T	-
A127840A	11T011880W	11T011880WM129543822	11T011880WM1	chr19:8138160-8138160:G-A	8138111	8138130	8138192	8138211	GAAGCCACCAAGAGTGTTGC	CCTCCCTCTCCTCCTCCTTT	20	20	59.673	-	FBN3	p.S2575L	c.7724C>T	-
A127840A	11T011880W	11T011880WM129543863	11T011880WM1	chrX:75650652-75650652:C-G	75650611	75650633	75650697	75650716	AGCTGCCTATACCAAAGAAAGGA	TAGACATGGTTCAGGGTGCG	23	20	59.6135	-	MAGEE1	p.R777G	c.2329C>G	-
A127840A	11T011880W	11T011880WM129543875	11T011880WM1	chrX:140993372-140993372:A-T	140993307	140993326	140993408	140993427	GAGTTCTCCTGAGAGCGACG	AGGAGACTGGGAGTCCTTCC	20	20	59.93	-	MAGEC1	p.E61V	c.182A>T	-
A129382A	1RT002362W	1RT002362WL132829353	1RT002362WL1	chr1:1330883-1330883:G-A	1330817	1330836	1330932	1330951	AGAACTCGTCTTTCCGCCTT	CTCAGAAGCCTTGCTCTGCT	20	20	60.2085	-	CCNL2	p.P162L	c.485C>T	-
A129382A	1RT002362W	1RT002362WL132829383	1RT002362WL1	chr1:68512826-68512826:G-A	68512768	68512787	68512852	68512871	TTCAATGGTCGGCAGGTACT	ATTACCGCGTCGTGGTAGTC	20	20	60.2695	-	DIRAS3	p.T52M	c.155C>T	-
A129382A	1RT002362W	1RT002362WL132829385	1RT002362WL1	chr1:70505315-70505315:C-T	70505263	70505282	70505371	70505390	AACCAGGCCAGTTTCAGCTA	CAGGAGTAGGCCTCGTCTTT	20	20	59.2125	-	LRRC7	p.P1232S	c.3694C>T	-
A129382A	1RT002362W	1RT002362WL132829390	1RT002362WL1	chr1:103471859-103471859:C-T	103471785	103471804	103471867	103471887	GCCTTCAAAATGCACAATGA	TGATGTCTTGATATAGGGCCC	20	21	59.2705	-	COL11A1	p.V527I	c.1579G>A	-
A129382A	1RT002362W	1RT002362WL132829407	1RT002362WL1	chr1:119427411-119427411:G-A	119427338	119427357	119427423	119427442	GGTGTTTGGACTGGCCTTTA	TAACCAACAGGCAACCAACA	20	20	59.9875	-	TBX15	p.R479W	c.1435C>T	-
A129382A	1RT002362W	1RT002362WL132829435	1RT002362WL1	chr1:175306672-175306672:C-T	175306637	175306656	175306719	175306738	TGCAAGGAGAGCACAGATTG	ATCTTCCTCAATGGGGAGCT	20	20	60.0865	-	TNR	p.G843S	c.2527G>A	-
A129382A	1RT002362W	1RT002362WL132829513	1RT002362WL1	chr2:179471813-179471813:G-C	179471756	179471776	179471840	179471859	TCAACTGCAAGAATTGGTCCT	ATCACAGGTCTGCTTGAGGG	21	20	59.9935	-	TTN	p.A16198G	c.48593C>G	-
A129382A	1RT002362W	1RT002362WL132829556	1RT002362WL1	chr3:57317392-57317392:T-C	57317343	57317362	57317448	57317467	CATGTCCTCTCTGCCCAGTT	CTGTGCTGCGTGACTGCTAT	20	20	60.2455	-	ASB14	p.N182S	c.545A>G	-
A129382A	1RT002362W	1RT002362WL132829638	1RT002362WL1	chr4:126372709-126372709:G-A	126372679	126372698	126372764	126372783	TAAATGATAACGGGCCCATG	GGAGATCAGGGTCAGTGGAC	20	20	60.008	-	FAT4	p.S3513N	c.10538G>A	-
A129382A	1RT002362W	1RT002362WL132829640	1RT002362WL1	chr4:126372719-126372719:A-C	126372679	126372698	126372774	126372793	TAAATGATAACGGGCCCATG	TGATTTGGAGGGAGATCAGG	20	20	60.2655	-	FAT4	p.E3516D	c.10548A>C	-
A129382A	1RT002362W	1RT002362WL132829708	1RT002362WL1	chr6:41557557-41557557:A-G	41557491	41557508	41557592	41557610	CTTTGCCACCCTCCACAG	GAGGGGAGCAGCACTCACT	18	19	60.4015	-	FOXP4	p.M372V	c.1114A>G	-
A129382A	1RT002362W	1RT002362WL132829822	1RT002362WL1	chr8:54900746-54900746:G-A	54900701	54900720	54900791	54900810	TCTCCCTACACTTCAACCGC	CGGCAATGTAAGCAACAGAA	20	20	60.0635	-	TCEA1	p.R132W	c.394C>T	-
A129382A	1RT002362W	1RT002362WL132829920	1RT002362WL1	chr10:82403779-82403779:T-C	82403707	82403731	82403808	82403827	TGTCTTGATTATAAGTGGATTTTCC	GATGGTAGTCTGGTGGGCTG	25	20	59.151	-	SH2D4B	p.V291A	c.872T>C	-
A129382A	1RT002362W	1RT002362WL132829962	1RT002362WL1	chr11:67069717-67069717:C-T	67069667	67069686	67069773	67069792	GTCCACCCAGCTTTGAAGAG	TGAGTGACAGCTGCAGGATC	20	20	59.995	-	ANKRD13D	p.R578W	c.1732C>T	-
A129382A	1RT002362W	1RT002362WL132829964	1RT002362WL1	chr11:67200122-67200122:C-T	67200054	67200072	67200136	67200155	ACGTGTTTGTGTGGCAGGT	TCAGGAAAGCGGAGGATTAA	19	20	59.9205	-	RPS6KB2	p.T170M	c.509C>T	-
A129382A	1RT002362W	1RT002362WL132829996	1RT002362WL1	chr12:12629852-12629852:G-C	12629792	12629811	12629901	12629920	CTGCCCGAAAAGCTAGACTG	AGAGAGCCCCTTTGAAAAGC	20	20	60.0545	-	DUSP16	p.S638*	c.1913C>G	-
A129382A	1RT002362W	1RT002362WL132830031	1RT002362WL1	chr12:95603787-95603787:T-G	95603720	95603739	95603804	95603824	ATAAAACCGGTCCCTTCGTC	AAAAATGGCACCTTCTTTTGA	20	21	59.458	-	FGD6	p.S425R	c.1273A>C	-
A129382A	1RT002362W	1RT002362WL132830072	1RT002362WL1	chr13:58298857-58298857:G-A	58298785	58298804	58298911	58298930	TGCTTGGTCATTCTGACAGG	CCCAGTGGGATTCACAGTTT	20	20	59.8255	-	PCDH17	p.R970H	c.2909G>A	-
A129382A	1RT002362W	1RT002362WL132830132	1RT002362WL1	chr14:104644115-104644115:C-T	104644070	104644087	104644156	104644175	GCCCTTTTCCACCACAGC	CACTCTCGCTCATGGAGTCA	18	20	60.8815	-	KIF26A	p.R1664W	c.4990C>T	-
A129382A	1RT002362W	1RT002362WL132830149	1RT002362WL1	chr15:65621757-65621757:C-T	65621698	65621717	65621778	65621797	CGGGGGTTTGTTTAAGACAT	GGATATGAAGGAGCTGGAGC	20	20	58.825	-	IGDCC3	p.A726T	c.2176G>A	-
A129382A	1RT002362W	1RT002362WL132830171	1RT002362WL1	chr16:61761039-61761039:C-T	61760992	61761011	61761072	61761093	ATTTACTTGGCCGGGTTTTC	CCTGTTGCTATTAAAGTGCTGG	20	22	59.5745	-	CDH8	p.E499K	c.1495G>A	-
A129382A	1RT002362W	1RT002362WL132830175	1RT002362WL1	chr16:72090124-72090124:G-A	72090073	72090091	72090153	72090172	GTCATTGCCCTCCTGCTCT	ATGCACACTCCTACCCAACC	19	20	60.108	-	HP	p.D24N	c.70G>A	-
A129382A	1RT002362W	1RT002362WL132830187	1RT002362WL1	chr17:7579358-7579358:C-A	7579306	7579325	7579387	7579406	ACTGACCGTGCAAGTCACAG	CATCTTCTGTCCCTTCCCAG	20	20	59.7945	-	TP53	p.R110L	c.329G>T	-
A129382A	1RT002362W	1RT002362WL132830188	1RT002362WL1	chr17:12043182-12043182:C-T	12043158	12043179	12043238	12043257	TTACGAAGGATGAATCCAAAAG	GTTAAGAGAGTTCCGGGGTT	22	20	57.7535	-	MAP2K4	p.P356L	c.1067C>T	-
A129382A	1RT002362W	1RT002362WL132830209	1RT002362WL1	chr17:49710909-49710909:G-A	49710842	49710861	49710931	49710950	TACTGAAGCTTCTGGGCTCG	ACAACTTCAGGCCTGTCCAG	20	20	60.483	-	CA10	p.R298C	c.892C>T	-
A129382A	1RT002362W	1RT002362WL132830233	1RT002362WL1	chr19:15651434-15651434:G-A	15651394	15651413	15651484	15651503	GACATGGTGCACCACTTCAC	AAGTCCAAGGTCTTCCCCTG	20	20	60.2465	-	CYP4F22	p.R282Q	c.845G>A	-
A129382A	1RT002362W	1RT002362WL132830234	1RT002362WL1	chr19:16664639-16664639:G-A	16664568	16664587	16664656	16664675	GTTGCGGCCGTACTGATAGT	GTCACCACAGCAGACCTGAG	20	20	59.802	-	SLC35E1	p.R362W	c.1084C>T	-
A129382A	1RT002362W	1RT002362WL132830238	1RT002362WL1	chr19:37005774-37005774:T-C	37005728	37005747	37005820	37005841	CATGCATAGGGTTTGGTTCC	TCATCAGAAACATCACACTGGA	20	22	59.6655	-	ZNF260	p.I123V	c.367A>G	-
A129382A	1RT002362W	1RT002362WL132830245	1RT002362WL1	chr19:51770774-51770774:C-A	51770749	51770768	51770829	51770849	CCGTAGTCGCCACATTTTCT	CCTTTCCCTGTGGGTCTTATT	20	21	59.7335	-	SIGLECL1	p.S92R	c.276C>A	-
A129382A	1RT002362W	1RT002362WL132830266	1RT002362WL1	chr21:45786659-45786659:C-T	45786588	45786607	45786710	45786729	CCTGACCACTGACACACAGG	CGAGATCAAGAGATTGGGGA	20	20	60.174	-	TRPM2	p.T149M	c.446C>T	-
A129382A	1RT002362W	1RT002362WL132830283	1RT002362WL1	chrX:40498301-40498301:G-C	40498271	40498290	40498351	40498370	TTCTTTCGATCAACCACGAA	CCCGAGGACTAGCAGACAAA	20	20	59.8175	-	CXorf38	p.S144C	c.431C>G	-
A129382A	1RT002362W	1RT002362WL132830288	1RT002362WL1	chrX:70511818-70511818:G-A	70511770	70511788	70511852	70511871	AGGCAGGCGAAGTCTTCAT	AGCTTCCCCACCTTTAGAGC	19	20	59.9065	-	NONO	p.R115H	c.344G>A	-
A129928A	1RT002247W	1RT002247WL131807558	1RT002247WL1	chr1:27106648-27106648:G-A	27106574	27106593	27106665	27106684	TTACACTCGCCAACATCTCG	CTTCAGCTGAAGGGCAAACT	20	20	59.7395	-	ARID1A	p.G2087R	c.6259G>A	-
A129928A	1RT002247W	1RT002247WL131807576	1RT002247WL1	chr1:153347095-153347095:G-T	153347040	153347059	153347139	153347158	CCCTCCAGATGCTCTTCAAG	AAGAGAGGGGAGAGTGGAGG	20	20	59.872	-	S100A12	-	c.-20-7C>A	-
A129928A	1RT002247W	1RT002247WL131807585	1RT002247WL1	chr1:214170868-214170868:C-A	214170826	214170845	214170922	214170941	AGAGCAGGAAATGGCTGAAA	CCTGTTTCAAGGTCTCAGCC	20	20	59.8995	-	PROX1	p.N330K	c.990C>A	-
A129928A	1RT002247W	1RT002247WL131807586	1RT002247WL1	chr1:215368406-215368406:C-T	215368334	215368353	215368433	215368456	GTCGTGTGGTTCTGGATCCT	TGCACACTTCTTAATTCTCACCTC	20	24	59.897	-	KCNK2	p.R308*	c.922C>T	-
A129928A	1RT002247W	1RT002247WL131807594	1RT002247WL1	chr2:1500456-1500456:C-T	1500398	1500417	1500502	1500521	GAATGGGGACTTTGTGCACT	CTGGAAATCCCATCCTTCCT	20	20	60.1185	-	TPO	p.R769W	c.2305C>T	-
A129928A	1RT002247W	1RT002247WL131807603	1RT002247WL1	chr2:84752762-84752762:C-T	84752706	84752726	84752808	84752830	CCAAGATCATAAGCAGCCAGA	GAAACTGAGTAGATGATGTGGCA	21	23	59.8075	-	DNAH6	p.T100I	c.299C>T	-
A129928A	1RT002247W	1RT002247WL131807605	1RT002247WL1	chr2:130877682-130877682:C-T	130877613	130877632	130877715	130877734	ACGATGAGATCCTTTCTGGG	GCTTGGGGAGACTACGATGA	20	20	59.654	-	POTEF	p.R136H	c.407G>A	-
A129928A	1RT002247W	1RT002247WL131807613	1RT002247WL1	chr2:197946385-197946385:C-A	197946319	197946338	197946416	197946436	GAAGAAGCGTCAGAAATGGC	GGAAATGCCCATGATAATTCA	20	21	59.7875	-	ANKRD44	p.E508*	c.1522G>T	-
A129928A	1RT002247W	1RT002247WL131807615	1RT002247WL1	chr2:203906548-203906548:T-G	203906501	203906520	203906591	203906610	ACCTGAAGCTGTGGTTGGAC	CCAGGGGTTACAAATTAGCG	20	20	59.814	-	NBEAL1	p.L38V	c.112T>G	-
A129928A	1RT002247W	1RT002247WL131807621	1RT002247WL1	chr3:9054982-9054982:G-T	9054942	9054962	9055027	9055046	TGGCAATAACAATGACGATGA	GGGAGCTAGAGGGACCTGTG	21	20	60.5625	-	SRGAP3	-	c.2075+10C>A	-
A129928A	1RT002247W	1RT002247WL131807636	1RT002247WL1	chr3:141497439-141497439:G-A	141497380	141497399	141497494	141497511	CCTTCCTAGAGGACGTGCAG	CCTGGCTGAGGAAGGGTT	20	18	60.098	-	GRK7	p.A105T	c.313G>A	-
A129928A	1RT002247W	1RT002247WL131807665	1RT002247WL1	chr4:62845405-62845405:G-A	62845337	62845356	62845449	62845468	GCTGTCCCTTGTTTGTCTCC	CCAATCAGGAAGAGCAGCTC	20	20	59.8995	-	ADGRL3	p.R909H	c.2726G>A	-
A129928A	1RT002247W	1RT002247WL131807688	1RT002247WL1	chr5:11732313-11732313:T-G	11732254	11732273	11732361	11732380	TTTGACTGAGGCGAGGATGG	TATGCCTGTTCCAGACCAGC	20	20	59.7485	-	CTNND2	p.T37P	c.109A>C	-
A129928A	1RT002247W	1RT002247WL131807693	1RT002247WL1	chr5:26881547-26881547:G-A	26881488	26881507	26881591	26881610	ATTTTCCCACAGAGGCACAG	ACCCAAGCTTTTGACATTGG	20	20	60.041	-	CDH9	p.R690W	c.2068C>T	-
A129928A	1RT002247W	1RT002247WL131807694	1RT002247WL1	chr5:35700845-35700845:G-A	35700773	35700792	35700853	35700873	CTTCCCTCTCCTGCATTTGA	AAAAAGGTGTCCAGCTTACCT	20	21	58.69	-	SPEF2	p.D797N	c.2389G>A	-
A129928A	1RT002247W	1RT002247WL131807703	1RT002247WL1	chr5:71492177-71492177:C-T	71492145	71492164	71492230	71492249	AGAAGAGGGAGTCTGTGGCC	CCTCATCAGCCTCCTCTTCA	20	20	60.6395	-	MAP1B	p.R873*	c.2617C>T	-
A129928A	1RT002247W	1RT002247WL131807714	1RT002247WL1	chr5:140568790-140568790:C-T	140568729	140568746	140568809	140568828	GGCTGTTCGGTGTGTGGG	TCCTTGACAAGCACCACCAG	18	20	60.5785	-	PCDHB9	p.A633V	c.1898C>T	-
A129928A	1RT002247W	1RT002247WL131807715	1RT002247WL1	chr5:140720504-140720504:G-A	140720453	140720470	140720535	140720553	AAGCAGAGCCTCGTGGTG	AGGATGTCGGGGATCCTGT	18	19	60.9205	-	PCDHGA2	p.A656T	c.1966G>A	-
A129928A	1RT002247W	1RT002247WL131807729	1RT002247WL1	chr6:73902338-73902338:G-A	73902303	73902324	73902389	73902408	TGGAAAAGGGCAAATCACATCA	TTCAACCTTGACCACCCGAC	22	20	59.4705	-	KCNQ5	p.R578Q	c.1733G>A	-
A129928A	1RT002247W	1RT002247WL131807741	1RT002247WL1	chr6:152464792-152464792:G-A	152464733	152464752	152464835	152464854	GAATCAGGATGGCCAGGATA	CCTGGATGATAGCCGTTTTC	20	20	59.691	-	SYNE1	p.T8314M	c.24941C>T	-
A129928A	1RT002247W	1RT002247WL131807773	1RT002247WL1	chr7:124387369-124387369:G-T	124387316	124387335	124387397	124387416	ACATCTGTACGTTGGTGGCA	CTTCTATGTTCCCCCACAGG	20	20	59.7165	-	GPR37	p.T351N	c.1052C>A	-
A129928A	1RT002247W	1RT002247WL131807782	1RT002247WL1	chr8:87423923-87423923:A-G	87423853	87423879	87423942	87423962	CCAAATTGCACTAGTACTACTGTTGAA	GCTTCAGATTCCAATTCTGCA	27	21	60.1995	-	WWP1	p.E294G	c.881A>G	-
A129928A	1RT002247W	1RT002247WL131807794	1RT002247WL1	chr8:145617504-145617504:A-C	145617441	145617458	145617543	145617560	CATCCACACCCAGGGACC	CTTGCACCCCCTCACCTT	18	18	61.678	-	ADCK5	p.D409A	c.1226A>C	-
A129928A	1RT002247W	1RT002247WL131807798	1RT002247WL1	chr9:34311094-34311094:C-T	34311034	34311057	34311118	34311137	GCAGGAGAATCAAAATTCAGCTGT	GCAGTCAGTATCCCAGAGCG	24	20	60.1655	-	KIF24	p.R84H	c.251G>A	-
A129928A	1RT002247W	1RT002247WL131807801	1RT002247WL1	chr9:71628408-71628408:C-T	71628345	71628364	71628445	71628464	AGTCCACGGCCTTGTTGTAG	AGGTGACGGACTTCGGTTTC	20	20	59.966	-	PRKACG	p.G201R	c.601G>A	-
A129928A	1RT002247W	1RT002247WL131807835	1RT002247WL1	chr10:75059407-75059407:G-C	75059337	75059356	75059416	75059436	CATTTCAACTTGGCTTTGGC	TTTCCTGATACAGGGTCAAGG	20	21	59.8275	-	CFAP70	p.P495A	c.1483C>G	-
A129928A	1RT002247W	1RT002247WL131807845	1RT002247WL1	chr10:125506293-125506293:C-T	125506249	125506268	125506344	125506363	GTCCCAGACGAGTCTCAAGG	ATGGAGAAGTTTGGGAAGCA	20	20	59.7525	-	CPXM2	p.R753Q	c.2258G>A	-
A129928A	1RT002247W	1RT002247WL131807847	1RT002247WL1	chr11:7324582-7324582:G-A	7324514	7324533	7324594	7324613	CCACACCTCCCCTGACATTC	CGAGGTTGGCTCTGTGACTT	20	20	60.0005	-	SYT9	p.R153H	c.458G>A	-
A129928A	1RT002247W	1RT002247WL131807852	1RT002247WL1	chr11:19905833-19905833:C-T	19905796	19905816	19905877	19905895	TCTCCTCATTCAGCTCTTCCA	TCTGACCCAGAGTGAAGCG	21	19	60.101	-	NAV2	-	c.771-7C>T	-
A129928A	1RT002247W	1RT002247WL131807856	1RT002247WL1	chr11:61291335-61291335:G-A	61291286	61291305	61291367	61291386	AGAAGCCCCGTACCTGATGT	CTCTGCTACAACCCCTCTGC	20	20	60.4575	-	SYT7	p.R366W	c.1096C>T	-
A129928A	1RT002247W	1RT002247WL131807858	1RT002247WL1	chr11:88300345-88300345:C-T	88300294	88300313	88300373	88300393	ATGACTTGCCATCCCCTACA	CCGAAGGTGTACATCATCCTG	20	21	60.361	-	GRM5	p.A836T	c.2506G>A	-
A129928A	1RT002247W	1RT002247WL131807864	1RT002247WL1	chr11:113860298-113860298:G-A	113860243	113860262	113860346	113860364	AGGGACAGATGTAGCCCTCC	GCCACCTCTCGGATCTCAT	20	19	60.3265	-	HTR3A	p.G423E	c.1268G>A	-
A129928A	1RT002247W	1RT002247WL131807887	1RT002247WL1	chr12:51773415-51773415:C-A	51773373	51773392	51773465	51773484	TAAGGTTGTTCATGGCCTCC	CATAGGGATGTGAGCAGCAG	20	20	59.6765	-	GALNT6	p.D51Y	c.151G>T	-
A129928A	1RT002247W	1RT002247WL131807888	1RT002247WL1	chr12:94725541-94725541:C-T	94725479	94725498	94725564	94725584	TTTCTGGGCAATTGCAGCTC	ACAGTGGTTGGAAGAAAAGCA	20	21	58.8305	-	CEP83	p.D548N	c.1642G>A	-
A129928A	1RT002247W	1RT002247WL131807911	1RT002247WL1	chr14:20404340-20404340:A-G	20404276	20404295	20404376	20404395	GTGGGCGTTCTTCATTCTGT	CATGCAAGCCAGCTCTATCA	20	20	60.119	-	OR4K1	p.N172S	c.515A>G	-
A129928A	1RT002247W	1RT002247WL131807923	1RT002247WL1	chr14:92465722-92465722:C-T	92465664	92465683	92465744	92465765	ATCTTCTGCAGCCAAAGCTT	CGTGACAAAGAATTTCGTTCAA	20	22	59.6835	-	TRIP11	p.R1584H	c.4751G>A	-
A129928A	1RT002247W	1RT002247WL131807934	1RT002247WL1	chr15:79750474-79750474:G-A	79750428	79750447	79750526	79750545	AACTCCTTGACAAGCGAGGG	CATCAGAGCAGCACCAGTCA	20	20	60.001	-	KIAA1024	p.R662Q	c.1985G>A	-
A129928A	1RT002247W	1RT002247WL131807938	1RT002247WL1	chr16:1570761-1570761:C-T	1570731	1570750	1570815	1570834	TGGCCACGGTCATCTTTTCC	CCGTCCCATTTCTGCACCTT	20	20	60.6085	-	IFT140	p.E1168K	c.3502G>A	-
A129928A	1RT002247W	1RT002247WL131807964	1RT002247WL1	chr17:39645668-39645668:A-G	39645610	39645629	39645699	39645718	TCCTAAGAGTTGGGCTGCTC	CCCATACATCTGCCCAGACT	20	20	59.762	-	KRT36	p.F150S	c.449T>C	-
A129928A	1RT002247W	1RT002247WL131807965	1RT002247WL1	chr17:43247162-43247162:G-C	43247109	43247128	43247212	43247231	GGCTTCGTCAGGAGAACCAG	TGAGTGTGCACGAAATGGGA	20	20	60.141	-	HEXIM2	p.E305Q	c.913G>C	-
A129928A	1RT002247W	1RT002247WL131807979	1RT002247WL1	chr18:48256003-48256003:G-A	48255946	48255963	48256059	48256076	TGGGTCAAGAGCACGCAG	AGGTCGAACTGGGGGCTG	18	18	60.6455	-	MAPK4	p.E304K	c.910G>A	-
A129928A	1RT002247W	1RT002247WL131807983	1RT002247WL1	chr19:3492430-3492430:G-A	3492374	3492391	3492476	3492493	CCACGTCACGCTCCTCAG	CCGAGACCTGCCAGCTGG	18	18	61.295	-	DOHH	p.A140V	c.419C>T	-
A129928A	1RT002247W	1RT002247WL131807998	1RT002247WL1	chr19:54976374-54976374:C-A	54976300	54976318	54976408	54976425	GTCGTTCAGCTCGAGGTCC	GTGCTGGGCGTCATGGAC	19	18	60.641	-	CDC42EP5	p.D120Y	c.358G>T	-
A129928A	1RT002247W	1RT002247WL131808006	1RT002247WL1	chr21:15013841-15013841:G-T	15013767	15013787	15013847	15013866	TCAGAACCAGCTAAGGGAAAA	TGCTTCTTCATTCAATTGCA	21	20	58.474	-	POTED	p.R570M	c.1709G>T	-
A129928A	1RT002247W	1RT002247WL131808018	1RT002247WL1	chr22:41572942-41572942:G-A	41572912	41572931	41572992	41573011	CTGAGTATCCAGCGCTGCAT	GCACAACCCGCTTCATCTTC	20	20	60.0405	-	EP300	p.V1743I	c.5227G>A	-
A129970A	1RT002258W	1RT002258WL131909153	1RT002258WL1	chr1:16946336-16946336:G-A	16946288	16946307	16946392	16946411	CAGAACTGGAGCAGCTCAGA	AGTGAGGAGATTGCTGCCCT	20	20	60.3855	-	CROCCP2	-	n.917+4C>T	-
A129970A	1RT002258W	1RT002258WL131909420	1RT002258WL1	chr2:187713824-187713824:G-A	187713753	187713773	187713836	187713854	TCGTAGGAGGTAGATGCTGCT	CTTCGCCGAGGCTATAAGG	21	19	59.5305	-	ZSWIM2	p.R12*	c.34C>T	-
A129970A	1RT002258W	1RT002258WL131909430	1RT002258WL1	chr2:220353258-220353258:G-A	220353211	220353230	220353312	220353331	TGTCCCCAGACAAGAAGTCC	CACTCATAGAGACCGGCGTG	20	20	60.951	-	SPEG	p.V2633M	c.7897G>A	-
A129970A	1RT002258W	1RT002258WL131909536	1RT002258WL1	chr4:41749376-41749376:G-A	41749313	41749330	41749428	41749447	ACACCTCCCCGGACCAGT	CTTCGCGGAGACTCACTACC	18	20	61.42	-	PHOX2B	p.A140V	c.419C>T	-
A129970A	1RT002258W	1RT002258WL131909576	1RT002258WL1	chr5:93076842-93076842:G-C	93076779	93076798	93076862	93076881	ATGGTCGTCTGGCTAAGCAC	CCAAGGAGTTGAGGCAGAAG	20	20	60.1335	-	POU5F2	p.S143W	c.428C>G	-
A129970A	1RT002258W	1RT002258WL131909758	1RT002258WL1	chr9:133281372-133281372:G-A	133281321	133281340	133281419	133281438	AACCCCTTTCTTTGCTCACA	TGAACACAGGCAGTACCAGG	20	20	59.728	-	HMCN2	p.A3566T	c.10696G>A	-
A129970A	1RT002258W	1RT002258WL131909818	1RT002258WL1	chr12:6672261-6672261:G-A	6672193	6672212	6672302	6672321	TGGCAGAAGTCACTTCCCTT	GAAGCTAATGAGGTGCCTCG	20	20	59.911	-	NOP2	p.R318*	c.952C>T	-
A129970A	1RT002258W	1RT002258WL131910109	1RT002258WL1	chr19:38990449-38990449:G-A	38990376	38990393	38990478	38990496	CTGGCTGCCATCGAAGAG	GGTTGCCCTATTGAGGAGG	18	19	60.079	-	RYR1	p.R2401Q	c.7202G>A	-
A129970A	1RT002258W	1RT002258WL131910161	1RT002258WL1	chr21:9909281-9909281:G-A	9909237	9909255	9909339	9909356	GTGAACTTGGTCCGGGTCT	GTGCAGACAGGGAATGGG	19	18	59.9995	-	TEKT4P2	-	n.139-4C>T	-
A129970A	1RT002258W	1RT002258WL131910162	1RT002258WL1	chr21:10942911-10942911:G-A	10942865	10942884	10942951	10942976	TGGGTCCCAAAACACAAAAT	GAATTTTTCATCTGTTTCATCAAAAA	20	26	59.928	-	TPTE	-	c.252+10C>T	-
A129970A	1RT002359W	1RT002359WL133081711	1RT002359WL1	chr1:19511615-19511615:G-A	19511551	19511570	19511650	19511669	CCCCATGTCCACTTCCCCTA	CTCGGGTTAAAAGCCCCAGT	20	20	60.2925	-	UBR4	p.A639V	c.1916C>T	-
A129970A	1RT002359W	1RT002359WL133081738	1RT002359WL1	chr1:78325816-78325816:A-G	78325743	78325765	78325819	78325843	GCTAACAGGATATTCCTCGCTGA	TGGTAAAAATCTTGCCAACAGAACA	23	25	59.933	-	MIGA1	-	c.1275+5A>G	-
A129970A	1RT002359W	1RT002359WL133081826	1RT002359WL1	chr1:235952002-235952002:G-A	235951969	235951990	235952049	235952068	TCTATTCATGGGAGGCTGAGGA	TCACTGGGATCCAAAGCGTT	22	20	59.8455	-	LYST	p.R1563C	c.4687C>T	-
A129970A	1RT002359W	1RT002359WL133081930	1RT002359WL1	chr2:187713824-187713824:G-A	187713753	187713773	187713837	187713856	TCGTAGGAGGTAGATGCTGCT	TGCTTCGCCGAGGCTATAAG	21	20	60.051	-	ZSWIM2	p.R12*	c.34C>T	-
A129970A	1RT002359W	1RT002359WL133081950	1RT002359WL1	chr2:231177395-231177395:A-G	231177329	231177349	231177443	231177462	GACTGGAGGCTGAGTTTGAGA	GGCAAACCAGCGGCATATTT	21	20	59.6015	-	SP140	p.N867S	c.2600A>G	-
A129970A	1RT002359W	1RT002359WL133082051	1RT002359WL1	chr4:1906049-1906049:G-A	1905975	1905996	1906061	1906081	TGGAAGAGACAAAGACCACCTG	GGAGTGGATCTGCAGAAACCA	22	21	59.9455	-	NSD2	p.W235*	c.704G>A	-
A129970A	1RT002359W	1RT002359WL133082107	1RT002359WL1	chr4:186544695-186544695:G-T	186544648	186544667	186544744	186544763	GTGGTGGCTGGATCCGTAAA	TTGTGTCCGACCACAGTGAC	20	20	60.1075	-	SORBS2	p.H726N	c.2176C>A	-
A129970A	1RT002359W	1RT002359WL133082148	1RT002359WL1	chr5:93076842-93076842:G-C	93076782	93076801	93076878	93076897	GTCGTCTGGCTAAGCACCTT	GAGTTGCAGCAATTGGCCAA	20	20	60.0015	-	POU5F2	p.S143W	c.428C>G	-
A129970A	1RT002359W	1RT002359WL133082182	1RT002359WL1	chr6:13365880-13365880:C-A	13365806	13365825	13365904	13365922	GAGCTTGGGGTAGTAGTGGG	CTGACCGCTGTCTTCCTCC	20	19	59.476	-	GFOD1	p.V90F	c.268G>T	-
A129970A	1RT002359W	1RT002359WL133082197	1RT002359WL1	chr6:46661352-46661352:A-G	46661278	46661302	46661374	46661393	GCAGAGTTTGATGATAAATACCTGA	TCATCAGGAGAAAGCGGCAC	25	20	58.8	-	TDRD6	p.I1829M	c.5487A>G	-
A129970A	1RT002359W	1RT002359WL133082251	1RT002359WL1	chr7:44113023-44113023:T-A	44112949	44112968	44113030	44113049	CCTCTGAAGCCGCTTGGAAA	CACCCTCAGTCTTCCTGCAG	20	20	60.3215	-	POLM	p.S389C	c.1165A>T	-
A129970A	1RT002359W	1RT002359WL133082280	1RT002359WL1	chr7:87507491-87507491:C-T	87507443	87507464	87507527	87507546	CCAAATGTAAGCCACTTTGGGG	ACTTACCCCTCCCAGATCCT	22	20	59.5	-	DBF4	p.S57F	c.170C>T	-
A129970A	1RT002359W	1RT002359WL133082383	1RT002359WL1	chr9:26997890-26997890:A-G	26997816	26997838	26997892	26997915	CCAGATGAAATAGTGGTGGTACA	CTGAATGCTGATGTATTTGTGCCT	23	24	58.9025	-	LRRC19	p.L144P	c.431T>C	-
A129970A	1RT002359W	1RT002359WL133082439	1RT002359WL1	chr9:133281372-133281372:G-A	133281327	133281346	133281421	133281440	TTTCTTTGCTCACAGGGCCA	GGTGAACACAGGCAGTACCA	20	20	59.999	-	HMCN2	p.A3566T	c.10696G>A	-
A129970A	1RT002359W	1RT002359WL133082469	1RT002359WL1	chr10:50959906-50959906:C-T	50959834	50959852	50959941	50959960	CAGGACCTCCAGCCACTTG	TCCGGCAGAAGTTTGAGACC	19	20	59.984	-	OGDHL	p.R182Q	c.545G>A	-
A129970A	1RT002359W	1RT002359WL133082476	1RT002359WL1	chr10:79814278-79814278:C-T	79814235	79814254	79814332	79814351	TGGAAGGCACCTGGACAATC	TGTGCATCTCTCTTCCTGGG	20	20	59.5275	-	RPS24	-	c.391-11C>T	-
A129970A	1RT002359W	1RT002359WL133082478	1RT002359WL1	chr10:85993898-85993898:C-A	85993830	85993849	85993924	85993943	TGTACCATTAAGGGGCCTGC	GCCAGCATCAGGTCCCTTTT	20	20	60.1775	-	LRIT1	p.G276*	c.826G>T	-
A129970A	1RT002359W	1RT002359WL133082524	1RT002359WL1	chr11:24927577-24927577:T-G	24927509	24927535	24927587	24927608	TGCAATAAAACTATGTTTTCTTCCTCA	TTTACTCACCTCTTCTGCGTGA	27	22	58.7595	-	LUZP2	p.L146R	c.437T>G	-
A129970A	1RT002359W	1RT002359WL133082547	1RT002359WL1	chr11:74716660-74716660:C-T	74716600	74716619	74716709	74716728	TTGTGTCAGGCAGGAATGCT	CAAATGTGGCCCAGTGCTTC	20	20	59.9635	-	NEU3	p.S170L	c.509C>T	-
A129970A	1RT002359W	1RT002359WL133082588	1RT002359WL1	chr11:132290118-132290118:G-T	132290058	132290077	132290168	132290187	GCGTTGCTCAGAGGACCTAG	GGCCTGGAGCAGTCATTGAT	20	20	60.143	-	OPCML	p.T329N	c.986C>A	-
A129970A	1RT002359W	1RT002359WL133082591	1RT002359WL1	chr12:6672261-6672261:G-A	6672193	6672213	6672278	6672297	TGGCAGAAGTCACTTCCCTTC	GTCACCCTCCGGACCAATAC	21	20	59.8755	-	NOP2	p.R318*	c.952C>T	-
A129970A	1RT002359W	1RT002359WL133082762	1RT002359WL1	chr15:65268896-65268896:G-A	65268854	65268874	65268942	65268965	CACAGAACTCGAGATGGTCCC	AGTTTTTCAAATACGTGAGTTGCA	21	24	59.1245	-	SPG21	-	c.226-3C>T	-
A129970A	1RT002359W	1RT002359WL133082825	1RT002359WL1	chr16:65038694-65038694:G-A	65038640	65038659	65038741	65038760	CCTCCTTGCCCTTCTCATGG	TACTGTTTACAAGCCGCCCT	20	20	59.7095	-	CDH11	p.R27W	c.79C>T	-
A129970A	1RT002359W	1RT002359WL133082876	1RT002359WL1	chr17:35614745-35614745:C-T	35614687	35614706	35614769	35614788	TTCATGAAGTCCCCCTGCAG	GGTTTTAAGCCCAGCTCAGG	20	20	59.247	-	ACACA	p.R569H	c.1706G>A	-
A129970A	1RT002359W	1RT002359WL133082967	1RT002359WL1	chr19:3589515-3589515:C-T	3589444	3589463	3589544	3589563	TGATTGGCCAGAGAAGTCGG	CTTCACTCACCGCTTCCTCC	20	20	60.07	-	GIPC3	p.R223W	c.667C>T	-
A129970A	1RT002359W	1RT002359WL133083029	1RT002359WL1	chr19:38990449-38990449:G-A	38990380	38990399	38990481	38990499	CTGCCATCGAAGAGGCCATC	GCGGGTTGCCCTATTGAGG	20	19	60.854	-	RYR1	p.R2401Q	c.7202G>A	-
A129970A	1RT002359W	1RT002359WL133083034	1RT002359WL1	chr19:47127124-47127124:G-A	47127093	47127111	47127175	47127194	CAGCTGCGCGTAGAGGTAG	TTCGCCATGACCTTCTTCGG	19	20	60.345	-	PTGIR	p.A120V	c.359C>T	-
A129970A	1RT002359W	1RT002359WL133083079	1RT002359WL1	chr20:35381223-35381223:T-C	35381163	35381182	35381256	35381275	GCACCTTGTGGCAGAAACTC	TCCCTCACCAGCTCGAAAAC	20	20	59.8265	-	DSN1	p.I347V	c.1039A>G	-
A129970A	1RT002359W	1RT002359WL133083120	1RT002359WL1	chr22:39477094-39477094:G-A	39477048	39477067	39477145	39477164	GAGCCCCTGCACAAAGTGTA	TCCTGGTAATCTGGGTCCCA	20	20	59.9155	-	APOBEC3G	p.E110K	c.328G>A	-
A129970A	1RT002359W	1RT002359WL133083124	1RT002359WL1	chr22:46859982-46859982:C-T	46859917	46859936	46860013	46860032	CAGCGTCCGATTCAGGTAGA	ACGTCAGCTCCAACATCCTG	20	20	59.649	-	CELSR1	p.G1269S	c.3805G>A	-
A137275A	11T017663K	11T017663KM237438262	11T017663KM2	chr1:32950777-32950777:C-T	32950704	32950723	32950808	32950827	CCACAGATCCAACCGTCCAA	ATCGGGTGTGTCTGTAACGC	20	20	60.1765	-	ZBTB8B	p.R416W	c.1246C>T	-
A137275A	11T017663K	11T017663KM237438391	11T017663KM2	chr3:52555941-52555941:A-G	52555871	52555889	52555952	52555971	GTGTGTACCCCACCCTGTG	TTACCTGTACACACACGGCC	19	20	59.9465	-	STAB1	p.Y2082C	c.6245A>G	-
A137275A	11T017663K	11T017663KM237438432	11T017663KM2	chr3:184025278-184025278:A-G	184025214	184025233	184025303	184025322	CCACGACTCAACATCCTGGA	GATACTCACCACTGCCCACC	20	20	59.75	-	PSMD2	p.Y593C	c.1778A>G	-
A137275A	11T017663K	11T017663KM237438434	11T017663KM2	chr3:190993137-190993137:G-C	190993084	190993105	190993174	190993193	GGACGTCTCAGAATCCTTCTCC	CCGGTCAACAGCATGGTTTT	22	20	59.6135	-	UTS2B		c.241-3C>G	-
A137275A	11T017663K	11T017663KM237438456	11T017663KM2	chr4:46043100-46043100:G-A	46043047	46043066	46043149	46043168	GGCAAAAGCGGTTGGGAAAA	GTGCCAGCTTCTTCTGTTGC	20	20	60.1095	-	GABRG1	p.R435C	c.1303C>T	-
A137275A	11T017663K	11T017663KM237438483	11T017663KM2	chr4:153804043-153804043:C-A	153804014	153804034	153804095	153804117	AACAGTATGAAAGTGCCAGGT	TGGTTTCTGTTGTTTGTAACCAA	21	23	57.3835	-	ARFIP1		c.695+11C>A	-
A137275A	11T017663K	11T017663KM237438484	11T017663KM2	chr4:154625803-154625803:G-A	154625752	154625771	154625844	154625863	GACTCTCCATCCCATGTGCG	TCAGCAGGAACAGAGCACAG	20	20	60.249	-	TLR2	p.V582M	c.1744G>A	-
A137275A	11T017663K	11T017663KM237438493	11T017663KM2	chr5:3600181-3600181:C-A	3600138	3600157	3600218	3600237	CTAGCCACGGACTGTACACC	AGGAAGGAGCGCATGTTGAG	20	20	60.1095	-	IRX1	p.N373K	c.1119C>A	-
A137275A	11T017663K	11T017663KM237438499	11T017663KM2	chr5:63256579-63256579:C-A	63256515	63256534	63256625	63256644	CACTGTCTTCCTCTCTCGGG	CAAAGAGCACTTGCCTCTGC	20	20	59.473	-	HTR1A	p.R323M	c.968G>T	-
A137275A	11T017663K	11T017663KM237438520	11T017663KM2	chr5:178460363-178460363:A-G	178460339	178460358	178460417	178460438	GCCTTCAGTTCCCACTCAGG	AGCTTTGGTTGAAGGCTTTCTC	20	22	59.8485	-	ZNF879	p.N472D	c.1414A>G	-
A137275A	11T017663K	11T017663KM237438529	11T017663KM2	chr6:17837153-17837153:G-A	17837087	17837106	17837174	17837193	GGGAGTACCAGGCTGCTTTT	TGTGAATGAGGACCCCAACG	20	20	59.963	-	KIF13A	p.R371W	c.1111C>T	-
A137275A	11T017663K	11T017663KM237438532	11T017663KM2	chr6:32261323-32261323:G-A	32261261	32261280	32261342	32261361	GGGCTTCCTGTCCCTTTGAG	ACAGGAAGCCCAGGTAGAGA	20	20	59.9545	-	C6orf10	p.P374L	c.1121C>T	-
A137275A	11T017663K	11T017663KM237438533	11T017663KM2	chr6:38783392-38783392:T-G	38783329	38783347	38783406	38783428	ACTGGGGGCAACAGCAAAT	TCCTTCTTCAGCAGTTTTCCTGT	19	23	60.135	-	DNAH8	p.V1161G	c.3482T>G	-
A137275A	11T017663K	11T017663KM237438534	11T017663KM2	chr6:38877378-38877378:A-T	38877307	38877326	38877388	38877407	TCCGTGCCCGTTCTTTGAAA	GTAGGAGGCCACAGCAATCA	20	20	60.1055	-	DNAH8	p.R3200W	c.9598A>T	-
A137275A	11T017663K	11T017663KM237438553	11T017663KM2	chr6:154412222-154412222:G-A	154412166	154412185	154412274	154412293	CGCCTTCATTATGCCAGTGC	CCATCCTGGTGATCCTTCGA	20	20	59.4235	-	OPRM1	p.R260H	c.779G>A	-
A137275A	11T017663K	11T017663KM237438605	11T017663KM2	chr8:80549031-80549031:T-A	80548974	80548998	80549054	80549073	AGGAAGCAGTAAAGAGAAATTCAGA	GACAGCATGGACAGCTCCTT	25	20	59.131	-	STMN2		c.20-6T>A	-
A137275A	11T017663K	11T017663KM237438609	11T017663KM2	chr8:100588020-100588020:C-G	100587947	100587966	100588076	100588095	CGAATAACTGGAGCACCTGC	GCTGAAACTGTGGCAATCCC	20	20	59.3725	-	VPS13B		c.5151+8C>G	-
A137275A	11T017663K	11T017663KM237438629	11T017663KM2	chr9:19550212-19550212:G-A	19550163	19550184	19550252	19550271	CAGAGAGGAAACACTATGGGGA	CACAGACCGCTGATGAGGAG	22	20	59.5355	-	SLC24A2	p.R451C	c.1351C>T	-
A137275A	11T017663K	11T017663KM237438654	11T017663KM2	chr9:123239621-123239621:C-T	123239548	123239567	123239627	123239647	TGAAAGGGTGTGTGCGTGTA	TCTCTGCAGGAATCAGACAGG	20	21	59.496	-	CDK5RAP2		c.1727+7G>A	-
A137275A	11T017663K	11T017663KM237438685	11T017663KM2	chr10:118687298-118687298:C-T	118687244	118687265	118687343	118687362	TGGCACAATCTGATGGAGAAGA	AGTACCTCCACCACCTCCTC	22	20	59.693	-	SHTN1		c.1112+5G>A	-
A137275A	11T017663K	11T017663KM237438719	11T017663KM2	chr11:89868754-89868754:C-T	89868689	89868711	89868785	89868804	TGTGTATGTGTGCATGTTTGTGT	CGGATACCAGTTTCCACCGT	23	20	59.686	-	NAALAD2	p.T37M	c.110C>T	-
A137275A	11T017663K	11T017663KM237438747	11T017663KM2	chr12:50187195-50187195:G-A	50187126	50187145	50187215	50187234	CCTGCTGACCTGTGAAGTGT	CTCCTGTATCCCACACAGCC	20	20	59.857	-	NCKAP5L	p.R1094W	c.3280C>T	-
A137275A	11T017663K	11T017663KM237438773	11T017663KM2	chr12:124399466-124399466:A-G	124399422	124399441	124399501	124399521	CCGATGAGCTCTCCGTTCAG	CTCTTGATCCAGTTGAGGGCC	20	21	60.3285	-	DNAH10	p.S3430G	c.10288A>G	-
A137275A	11T017663K	11T017663KM237438811	11T017663KM2	chr14:57938165-57938165:C-T	57938111	57938130	57938204	57938223	TCTCTGTCCTGGTCCTCACC	TCATGAACAAGAGGCCCAGG	20	20	59.9615	-	C14orf105	p.E307K	c.919G>A	-
A137275A	11T017663K	11T017663KM237438833	11T017663KM2	chr15:45409999-45409999:C-T	45409950	45409969	45410031	45410050	GTCTCCAGTATGTTCGGCCC	GTCGCCGAGGATAAGAGGTG	20	20	60.074	-	DUOXA1	p.R389H	c.1166G>A	-
A137275A	11T017663K	11T017663KM237438889	11T017663KM2	chr17:39550276-39550276:C-T	39550238	39550257	39550331	39550351	CATCCTTGCTCCTCTGGCAT	TGTACCTCTTGTGTCCCTCCT	20	21	59.834	-	KRT31	p.V415M	c.1243G>A	-
A137275A	11T017663K	11T017663KM237438914	11T017663KM2	chr17:79609404-79609404:G-A	79609371	79609388	79609452	79609471	CAGCCACAGAGGAGCCAG	GGACAGTAAGGGGCTCCTCT	18	20	60.029	-	TSPAN10	p.R27H	c.80G>A	-
A137275A	11T017663K	11T017663KM237438915	11T017663KM2	chr18:580754-580754:G-A	580686	580705	580778	580797	TGACGCAGAAGATGTCCGAG	GCCACACGCTTCAGGTTTTT	20	20	59.8635	-	CETN1	p.D116N	c.346G>A	-
A137275A	11T017663K	11T017663KM237438929	11T017663KM2	chr19:1986944-1986944:C-A	1986881	1986900	1986970	1986989	TCCTTGAACATGACGCGGAA	CCACCTCCCCGCAGATTATT	20	20	59.746	-	BTBD2	p.G434V	c.1301G>T	-
A137275A	11T017663K	11T017663KM237439016	11T017663KM2	chrX:63412638-63412638:G-A	63412588	63412607	63412670	63412689	CCCTGGCTCACTTTGCTCAG	CCCTCTATGCCCAAGCCAAA	20	20	60.496	-	AMER1	p.R177C	c.529C>T	-
A137733A	11T017916K	11T017916KL137761883	11T017916KL1	chr1:65130217-65130217:G-A	65130148	65130169	65130269	65130288	AGGATCCCTGCTATGTCTTCCT	TGCTATGTAACGGCGGACAA	22	20	59.9215	-	CACHD1	p.V415I	c.1243G>A	-
A137733A	11T017916K	11T017916KL137761885	11T017916KL1	chr1:77510060-77510060:G-A	77509986	77510005	77510095	77510114	TCATCCGCATGAATGACGCC	TCACGTTGAGCAGGTCATGG	20	20	60.7405	-	ST6GALNAC5	p.A145T	c.433G>A	-
A137733A	11T017916K	11T017916KL137761910	11T017916KL1	chr1:161130864-161130864:G-A	161130790	161130809	161130871	161130890	TCCAATGGGGATTGCCTTGG	TACGTCTCAAAGTGGGTGGC	20	20	60.1455	-	USP21	p.R145Q	c.434G>A	-
A137733A	11T017916K	11T017916KL137761918	11T017916KL1	chr1:201176897-201176897:T-C	201176860	201176879	201176953	201176972	GGTCCCGGGAGAATGGAATC	CCCATTTCTCCTGGAACCCC	20	20	59.962	-	IGFN1	p.L959S	c.2876T>C	-
A137733A	11T017916K	11T017916KL137761927	11T017916KL1	chr1:232568018-232568018:C-A	232567967	232567986	232568072	232568091	CAGAGAAGAACAGCCAGCCA	CTACCACAGACAAGGGGCAG	20	20	60.0	-	SIPA1L2	p.E1411*	c.4231G>T	-
A137733A	11T017916K	11T017916KL137761945	11T017916KL1	chr2:74642105-74642105:C-T	74642034	74642051	74642114	74642133	CGAGGGCTTGGGGTTCGG	GAGGTCCTGGTCCCAGACTC	18	20	61.8755	-	C2orf81	p.R373H	c.1118G>A	-
A137733A	11T017916K	11T017916KL137761998	11T017916KL1	chr3:13860467-13860467:G-A	13860402	13860421	13860488	13860507	AATCTGACTTGCAGCGGGAG	CCACTGGTGCTGCTATGTCA	20	20	60.214	-	WNT7A	p.R342C	c.1024C>T	-
A137733A	11T017916K	11T017916KL137762030	11T017916KL1	chr3:139090658-139090658:C-T	139090590	139090610	139090689	139090708	ACTCCTGAGCAGATCCAAAGC	TGTACTTCCCTCCCTGGCTT	21	20	60.1225	-	COPB2	p.G371D	c.1112G>A	-
A137733A	11T017916K	11T017916KL137762071	11T017916KL1	chr4:102020821-102020821:C-T	102020747	102020772	102020858	102020877	AGGAGGTTGAAGTATACTTACATTCT	TGTGCTGTATTTGTGGGCCT	26	20	58.6385	-	PPP3CA	p.R148H	c.443G>A	-
A137733A	11T017916K	11T017916KL137762086	11T017916KL1	chr4:126328090-126328090:G-A	126328035	126328054	126328138	126328157	GGTGCAAATGCTCTCGTCAC	ATATTTGGAGCGGCGTTCCC	20	20	60.3255	-	FAT4	p.R1788H	c.5363G>A	-
A137733A	11T017916K	11T017916KL137762089	11T017916KL1	chr4:134071504-134071504:C-T	134071430	134071449	134071533	134071552	TACAAAACTTTCGGCTCGCG	TTGCAGATTTGTTCGCGGTC	20	20	59.627	-	PCDH10	p.T70I	c.209C>T	-
A137733A	11T017916K	11T017916KL137762096	11T017916KL1	chr4:156784712-156784712:G-T	156784658	156784677	156784758	156784777	CAATGGACGTTGTGGTTGGC	GGAGCAAAATTCGCAGGGTG	20	20	60.214	-	ASIC5	p.Q79K	c.235C>A	-
A137733A	11T017916K	11T017916KL137762107	11T017916KL1	chr5:14713699-14713699:G-A	14713630	14713649	14713714	14713733	CCCCAAACTCCCTGACAACA	GAAAACCTTCGTCCTTGCCC	20	20	59.609	-	ANKH	p.R407W	c.1219C>T	-
A137733A	11T017916K	11T017916KL137762115	11T017916KL1	chr5:89949070-89949070:C-T	89949020	89949039	89949122	89949144	TTACAGGTGGATCCCCAGGT	TCTCTCTAAACACTCTGGATCCA	20	23	58.972	-	ADGRV1	p.Q1227*	c.3679C>T	-
A137733A	11T017916K	11T017916KL137762118	11T017916KL1	chr5:112173926-112173926:C-T	112173858	112173877	112173943	112173962	GCGGAATTGGTCTAGGCAAC	TGACTTTGGCAATCTGGGCT	20	20	59.577	-	APC	p.Q879*	c.2635C>T	-
A137733A	11T017916K	11T017916KL137762168	11T017916KL1	chr7:881707-881707:C-T	881636	881654	881736	881755	TGTCAAGGCAGGTCACGTC	CCACTGTGGTCTGTTCACGA	19	20	59.9135	-	SUN1	p.R131W	c.391C>T	-
A137733A	11T017916K	11T017916KL137762198	11T017916KL1	chr7:83016364-83016364:C-T	83016319	83016338	83016410	83016431	CACTGCTGAGCTGCATTTCC	TGGCTGCATTTTAAAGTCTGGA	20	22	59.167	-	SEMA3E	p.R497H	c.1490G>A	-
A137733A	11T017916K	11T017916KL137762215	11T017916KL1	chr7:113519691-113519691:G-A	113519644	113519666	113519720	113519743	TGTTGATTCTTTGAGACATGCCG	AAAACATGAAGGAGGAGCTAAAAA	23	24	58.417	-	PPP1R3A	p.R486*	c.1456C>T	-
A137733A	11T017916K	11T017916KL137762308	11T017916KL1	chr10:26465783-26465783:C-A	26465719	26465738	26465800	26465820	TGTCTCGCACCATAAGCCAA	GGCATTTCCTTCCCATTCAGG	20	21	59.459	-	MYO3A		c.4438+9C>A	-
A137733A	11T017916K	11T017916KL137762336	11T017916KL1	chr11:1780799-1780799:G-A	1780728	1780747	1780812	1780831	CCAGGGTTCGTGACTCACAG	CCAGTGCTTCACAGTCGTCT	20	20	60.1435	-	CTSD	p.S100F	c.299C>T	-
A137733A	11T017916K	11T017916KL137762347	11T017916KL1	chr11:61026395-61026395:G-A	61026355	61026374	61026438	61026457	CACCTGGACACTATCTGGGC	GAGCCCCCACTCTACCTCTA	20	20	59.632	-	VWCE	p.R874C	c.2620C>T	-
A137733A	11T017916K	11T017916KL137762353	11T017916KL1	chr11:68452459-68452459:G-A	68452385	68452402	68452497	68452516	CTTCCAGATGGCCCGAGG	CTCTGATGTCCCCTTCGCTC	18	20	59.694	-	GAL	p.G23E	c.68G>A	-
A137733A	11T017916K	11T017916KL137762377	11T017916KL1	chr12:25398284-25398284:C-T	25398214	25398235	25398311	25398331	TGTTGGATCATATTCGTCCACA	AGGCCTGCTGAAAATGACTGA	22	21	58.723	-	KRAS	p.G12D	c.35G>A	-
A137733A	11T017916K	11T017916KL137762383	11T017916KL1	chr12:53012001-53012001:C-T	53011933	53011952	53012041	53012060	GGATTTCAGGGTCCAGCTCC	CAGCATGTTTGGCAGTGTGG	20	20	60.213	-	KRT73	p.G103D	c.308G>A	-
A137733A	11T017916K	11T017916KL137762462	11T017916KL1	chr15:65624394-65624394:T-C	65624333	65624352	65624450	65624469	TTCAGCCACGTGACATGAGG	CCCACCCTCCTGACTCTACT	20	20	59.992	-	IGDCC3	p.T345A	c.1033A>G	-
A137733A	11T017916K	11T017916KL137762480	11T017916KL1	chr16:2079640-2079640:G-A	2079584	2079603	2079669	2079688	TGGTGCAAAGGATCAAGGCT	TCTCCTCGGTACAGGTCAGC	20	20	60.2835	-	SLC9A3R2	p.E91K	c.271G>A	-
A137733A	11T017916K	11T017916KL137762482	11T017916KL1	chr16:4414805-4414805:C-T	4414750	4414767	4414838	4414857	CAGTCCCTCGCCCAAGTC	CGTCATGAGCTGCGAGGTAC	18	20	60.301	-	CORO7	p.V321M	c.961G>A	-
A137733A	11T017916K	11T017916KL137762518	11T017916KL1	chr17:27086324-27086324:C-T	27086268	27086287	27086349	27086367	CTGAGTCTGGCATCTTCCGG	CAAACCCAGGGCTTGGTCC	20	19	60.5435	-	FAM222B	p.G218D	c.653G>A	-
A137733A	11T017916K	11T017916KL137762527	11T017916KL1	chr17:38802052-38802052:C-T	38801979	38801998	38802057	38802080	GAATTCCCACTTGCTAGGGC	AGGAACTGAGAACTTAATCTTCCA	20	24	57.959	-	SMARCE1		c.3G>A	-
A137733A	11T017916K	11T017916KL137762570	11T017916KL1	chr17:61996121-61996121:G-A	61996057	61996076	61996143	61996162	GTCCCATCTACAGGTCGCTG	TCCTGTGGACAGCTCACCTA	20	20	59.8915	-	GH1		c.10+6C>T	-
A138724A	11T018484K	11T018484KP138481506	11T018484KP1	chr1:37291262-37291262:A-C	37291198	37291217	37291284	37291303	CCTTACCTGGCGATGACGAA	CCAGCGTCTTCTCCTTCCTC	20	20	59.825	-	GRIK3	p.W566G	c.1696T>G	-
A138724A	11T018484K	11T018484KP138481510	11T018484KP1	chr1:74954879-74954879:C-T	74954809	74954831	74954913	74954934	ACATCCAAAGAGAGTCTCCTTCC	ACCTCAATGTTGCAGAGACACT	23	22	59.6885	-	TNNI3K	p.P710S	c.2128C>T	-
A138724A	11T018484K	11T018484KP138481513	11T018484KP1	chr1:94946132-94946132:G-C	94946070	94946090	94946167	94946190	TCGACTTCGAAGACCCATTGG	AGCAAGGCTTTAATGCATTTGTCT	21	24	60.044	-	ABCD3	p.R266T	c.797G>C	-
A138724A	11T018484K	11T018484KP138481527	11T018484KP1	chr1:152188311-152188311:G-T	152188273	152188292	152188352	152188372	GCCAGATCCAGACCCATGTT	ACAACACGGATCTAGCTCAGG	20	21	59.632	-	HRNR	p.Q1932K	c.5794C>A	-
A138724A	11T018484K	11T018484KP138481535	11T018484KP1	chr1:170115320-170115320:T-A	170115255	170115272	170115335	170115354	CACCGGGGAGCCCATTTT	TGCGAATGGCTTTGTGAAGG	18	20	59.6825	-	METTL11B	p.H24Q	c.72T>A	-
A138724A	11T018484K	11T018484KP138481570	11T018484KP1	chr2:211163212-211163212:A-C	211163138	211163158	211163221	211163240	GGTTACCTTCATTGCTGGGGT	ATCACCTTAAGCCAGGTCGG	21	20	59.865	-	MYL1	p.L79R	c.236T>G	-
A138724A	11T018484K	11T018484KP138481578	11T018484KP1	chr2:241679768-241679768:C-T	241679711	241679730	241679792	241679811	ACACCTGGTGGAGGAGGAAG	CCGCTCCTCACATGTGTCTC	20	20	60.6485	-	KIF1A	p.V1255M	c.3763G>A	-
A138724A	11T018484K	11T018484KP138481623	11T018484KP1	chr5:140554220-140554220:C-A	140554164	140554183	140554274	140554292	GCTACCTGGTGACCAAGGTG	TACGCACCTCGCCATTGTG	20	19	60.531	-	PCDHB7	p.L602M	c.1804C>A	-
A138724A	11T018484K	11T018484KP138481626	11T018484KP1	chr5:180657762-180657762:G-T	180657735	180657754	180657815	180657834	TTTCCTCAGGCCAAACTGCA	GTTCTGTCACTCGCCTCTCC	20	20	60.1075	-	TRIM41	p.V278L	c.832G>T	-
A138724A	11T018484K	11T018484KP138481628	11T018484KP1	chr6:3850271-3850271:C-T	3850223	3850241	3850322	3850339	CTGAAGTCCAGCACGGTGG	CCGCTGCTCCTCCAGGTG	19	18	61.5665	-	FAM50B	p.R76W	c.226C>T	-
A138724A	11T018484K	11T018484KP138481629	11T018484KP1	chr6:7727477-7727477:C-T	7727411	7727430	7727513	7727530	GAGAAGCGGGAGATGCAGAA	CTGCTGCTCCTCCTGCTG	20	18	59.974	-	BMP6	p.H97Y	c.289C>T	-
A138724A	11T018484K	11T018484KP138481633	11T018484KP1	chr6:42976870-42976870:G-A	42976813	42976832	42976909	42976928	AAGTTTTGGCCCAAGACCCA	CGGAAGAGGGGTTCCATCAC	20	20	60.07	-	PPP2R5D	p.E235K	c.703G>A	-
A138724A	11T018484K	11T018484KP138481636	11T018484KP1	chr6:90661036-90661036:G-T	90660971	90660990	90661057	90661076	TCATTCTCTTCACTGGGCGG	CCTCAGGTTTTGCAAGCACA	20	20	59.502	-	BACH2	p.S263R	c.789C>A	-
A138724A	11T018484K	11T018484KP138481639	11T018484KP1	chr6:116559482-116559482:G-T	116559437	116559456	116559520	116559539	CTCAGAGGGGATGAAGGCAC	CAAGGAAAGAGCTGCAGGGA	20	20	59.8915	-	NT5DC1	p.E352*	c.1054G>T	-
A138724A	11T018484K	11T018484KP138481643	11T018484KP1	chr6:158537241-158537241:C-T	158537205	158537224	158537285	158537305	AGCCACACTTACCTCCCATG	TGCATTCAGAAGCAACGAACT	20	21	59.079	-	SERAC1	p.V493I	c.1477G>A	-
A138724A	11T018484K	11T018484KP138481675	11T018484KP1	chr7:144070354-144070354:C-G	144070287	144070306	144070370	144070389	GCTGATCCGGGACTGCAATA	GGACCGACTCACTTTGCACT	20	20	60.0715	-	ARHGEF5	p.Q1373E	c.4117C>G	-
A138724A	11T018484K	11T018484KP138481683	11T018484KP1	chr8:52232494-52232494:C-A	52232460	52232479	52232545	52232564	CTCTGGGGAATCACTTGGCA	GTGGTGGAGATTTGTCCCCC	20	20	59.997	-	PXDNL	p.C1450F	c.4349G>T	-
A138724A	11T018484K	11T018484KP138481686	11T018484KP1	chr8:67578090-67578090:T-G	67578053	67578072	67578134	67578153	GCACACCCCATGCTTTAGGA	GAGCAGCTCCGGTAGAAACC	20	20	60.3915	-	VCPIP1	p.K368N	c.1104A>C	-
A138724A	11T018484K	11T018484KP138481689	11T018484KP1	chr8:70498733-70498733:A-C	70498692	70498711	70498782	70498802	CACTGTTTGTCGCAATGGCA	GGCTTTTCCCCATTATGCACA	20	21	59.5695	-	SULF1	p.D185A	c.554A>C	-
A138724A	11T018484K	11T018484KP138481695	11T018484KP1	chr8:120435149-120435149:T-A	120435092	120435111	120435195	120435214	TCCGCACCAAGAAGTCACTC	TATTGTGGGGAGTGCAGCAG	20	20	60.0005	-	NOV	p.L284Q	c.851T>A	-
A138724A	11T018484K	11T018484KP138481715	11T018484KP1	chr9:134353156-134353156:G-T	134353082	134353100	134353180	134353198	TTTCCCTCCTTCCCCAGCT	CATAGGGGGAGTGGCCACT	19	19	60.423	-	PRRC2B	p.G1478C	c.4432G>T	-
A138724A	11T018484K	11T018484KP138481731	11T018484KP1	chr10:104243916-104243916:C-A	104243852	104243871	104243953	104243972	CCAAGGTCCTGGGTGCTATG	AGGGCTACGACTTCCACTCA	20	20	60.1795	-	ACTR1A		c.657+1G>T	-
A138724A	11T018484K	11T018484KP138481766	11T018484KP1	chr12:40884394-40884394:C-G	40884349	40884368	40884450	40884469	CAGCAGGATTGAGAGGGACA	GCTGATGGTCCAGTTGTCGT	20	20	59.707	-	MUC19	p.D5880E	c.17640C>G	-
A138724A	11T018484K	11T018484KP138481768	11T018484KP1	chr12:49890663-49890663:A-G	49890613	49890633	49890693	49890712	CAGGATCCATGCTGCAGAATG	GATTTGGCAGCATTCCTGGG	21	20	59.464	-	SPATS2	p.T192A	c.574A>G	-
A138724A	11T018484K	11T018484KP138481834	11T018484KP1	chr17:28819767-28819767:C-T	28819707	28819728	28819790	28819811	AGTGGGTCTGGAGTAAACAACA	ACGTGGAAAACCACATAATGCA	22	22	59.1685	-	GOSR1	p.R106*	c.316C>T	-
A138724A	11T018484K	11T018484KP138481863	11T018484KP1	chr19:44832596-44832596:C-A	44832561	44832580	44832645	44832665	CCCCTTCCCACATTCCTCAC	TGCGAGGAATGTGATAAGGGA	20	21	59.4595	-	ZNF112	p.E578*	c.1732G>T	-
A138724A	11T018484K	11T018484KP138481869	11T018484KP1	chr19:48517568-48517568:G-T	48517499	48517518	48517593	48517613	AGCTTATCCCCTTGGTGTGC	TCCACCCTATTCAAAGGCCAC	20	21	60.0145	-	ELSPBP1		c.208+3G>T	-
A138724A	11T018484K	11T018484KP138481875	11T018484KP1	chr19:57286637-57286637:G-A	57286596	57286615	57286676	57286695	CCGTTCGTGTCTCCTAAGGG	TACGAGTCCCCAGTCAGCAT	20	20	60.0755	-	ZIM2	p.R335*	c.1003C>T	-
A138724A	11T018484K	11T018484KP138481879	11T018484KP1	chr20:3565535-3565535:G-T	3565461	3565480	3565586	3565606	CCCCTGCTCAATTCCAGCAT	ACACAACGTAGCTTTCAAGGT	20	21	59.2415	-	ATRN		c.2836+8G>T	-
A138724A	11T018484K	11T018484KP138481895	11T018484KP1	chr21:10916411-10916411:C-T	10916359	10916379	10916436	10916458	AAAGCACTTACGAGGAATCGA	TTTTGCACAAGTGAAACATCTCT	21	23	57.4155	-	TPTE	p.R274Q	c.821G>A	-
A139459A	11T018777K	11T018777KM138787221	11T018777KM1	chr1:12907308-12907308:C-T	12907266	12907285	12907346	12907366	AGTCATCCTGGCCATTGGTG	TGAAGATCAGGGGGATGACCA	20	21	60.154	-	HNRNPCL4	p.E279K	c.835G>A	-
A139459A	11T018777K	11T018777KM138787226	11T018777KM1	chr1:23713876-23713876:C-A	23713807	23713826	23713897	23713916	GGAAGAGGTCAGTGGTGGTG	CCAGGAAATGGCCAGTGATG	20	20	59.428	-	TCEA3	p.A286S	c.856G>T	-
A139459A	11T018777K	11T018777KM138787227	11T018777KM1	chr1:24417382-24417382:C-T	24417320	24417339	24417401	24417420	TGACAACCAACTCTGAGGCC	AATCCAAGGCCTCGTCGAAG	20	20	59.9995	-	MYOM3	p.R446Q	c.1337G>A	-
A139459A	11T018777K	11T018777KM138787262	11T018777KM1	chr1:158299693-158299693:G-A	158299634	158299655	158299710	158299734	GGACTAACCTTGTCTTTGCAGA	TCATGGAAACTGTGAGAATTCTCCT	22	25	59.1235	-	CD1B	p.R186*	c.556C>T	-
A139459A	11T018777K	11T018777KM138787294	11T018777KM1	chr2:55826126-55826126:T-C	55826055	55826074	55826135	55826154	TGAGTTCACATGTGGGCAGG	GTGGAAGTCACACAGGACCT	20	20	59.746	-	PPP4R3B	p.E116G	c.347A>G	-
A139459A	11T018777K	11T018777KM138787335	11T018777KM1	chr3:159944140-159944140:G-A	159944074	159944091	159944155	159944174	GAGGTCGTGCTGCCAGTG	CCGAGCGCTCAGATAAGAGG	18	20	60.39	-	C3orf80	p.G240S	c.718G>A	-
A139459A	11T018777K	11T018777KM138787355	11T018777KM1	chr4:153249460-153249460:C-A	153249425	153249445	153249507	153249527	TCCAGTCTCTGCATTCCACAC	AGTGGGACATACAGGTGGAGT	21	21	60.1005	-	FBXW7	p.D440Y	c.1318G>T	-
A139459A	11T018777K	11T018777KM138787360	11T018777KM1	chr5:19544120-19544120:G-T	19544050	19544069	19544153	19544178	TGGTCCCAGTATTGGCATCA	TCCTTGGTTCAGTTGTATTTTCTTCA	20	26	58.9375	-	CDH18		c.1254-6C>A	-
A139459A	11T018777K	11T018777KM138787413	11T018777KM1	chr7:76027002-76027002:G-T	76026949	76026968	76027048	76027066	GGATGTGTCCGGTGCCATAG	GTGTGTGACGACGACTGGG	20	19	60.597	-	SSC4D	p.A234E	c.701C>A	-
A139459A	11T018777K	11T018777KM138787495	11T018777KM1	chr11:984648-984648:G-A	984618	984637	984701	984720	TGTCTCATTGCCTGTGCTGT	GTTTGACAGACAGCCAGGGA	20	20	59.891	-	AP2A2	p.V237M	c.709G>A	-
A139459A	11T018777K	11T018777KM138787500	11T018777KM1	chr11:6291434-6291434:G-A	6291379	6291396	6291478	6291497	CATCTGCCGACCACTGCA	CGACAGTGTACACGGGGTAG	18	20	59.9385	-	CCKBR	p.V90M	c.268G>A	-
A139459A	11T018777K	11T018777KM138787501	11T018777KM1	chr11:12495492-12495492:A-T	12495428	12495447	12495539	12495558	GCACCCCCACTGAATTCCTT	CCTGAAGCCGCTCCTGATTT	20	20	60.323	-	PARVA	p.N127Y	c.379A>T	-
A139459A	11T018777K	11T018777KM138787506	11T018777KM1	chr11:45203305-45203305:G-A	45203247	45203266	45203328	45203347	GCTCACTCCTCTTCCCCTGT	GGCCAAGCACTCCTTCATGT	20	20	60.7585	-	PRDM11		c.-6-7G>A	-
A139459A	11T018777K	11T018777KM138787507	11T018777KM1	chr11:45671822-45671822:C-T	45671770	45671788	45671852	45671869	TCTCGGACCAGCTGGATGA	ACGTGGCCATCAAGACGG	19	18	60.0235	-	CHST1	p.A218T	c.652G>A	-
A139459A	11T018777K	11T018777KM138787512	11T018777KM1	chr11:64665156-64665156:G-A	64665098	64665116	64665194	64665213	CACAGCTGACCCCACATGG	AGTTCCGCTTCACGTCTGAG	19	20	60.358	-	ATG2A	p.T1685M	c.5054C>T	-
A139459A	11T018777K	11T018777KM138787526	11T018777KM1	chr11:113815351-113815351:G-A	113815278	113815297	113815363	113815382	CTTCTGGCTTCTCTCAGGGC	CGCTGCTCATCATGGAGGAA	20	20	60.1435	-	HTR3B	p.V322M	c.964G>A	-
A139459A	11T018777K	11T018777KM138787534	11T018777KM1	chr12:7982502-7982502:G-A	7982460	7982479	7982540	7982559	CAAAACCTGTGCAGAGTCCG	GGCTGCCTTATGGGACTGTG	20	20	60.0805	-	SLC2A14	p.R148C	c.442C>T	-
A139459A	11T018777K	11T018777KM138787536	11T018777KM1	chr12:11461600-11461600:C-T	11461544	11461563	11461650	11461669	GGGGTGGTCTTTCTGGCTTT	CACAAGGAGGCAACCAGTCC	20	20	60.535	-	PRB4	p.G106E	c.317G>A	-
A139459A	11T018777K	11T018777KM138787542	11T018777KM1	chr12:25398284-25398284:C-T	25398214	25398235	25398311	25398331	TGTTGGATCATATTCGTCCACA	AGGCCTGCTGAAAATGACTGA	22	21	58.723	-	KRAS	p.G12D	c.35G>A	-
A139459A	11T018777K	11T018777KM138787568	11T018777KM1	chr12:130919311-130919311:C-T	130919272	130919291	130919352	130919371	CTCTCACCTGCTTGCCAAGT	TCAGACGAGGAGGACGCCTA	20	20	61.079	-	RIMBP2	p.D724N	c.2170G>A	-
A139459A	11T018777K	11T018777KM138787637	11T018777KM1	chr16:75240099-75240099:C-T	75240028	75240047	75240136	75240155	TCCTCCCCATTCACGATCCT	AGGAGGCTGGAGCATTAGGA	20	20	60.031	-	CTRB2		c.53-8G>A	-
A139459A	11T018777K	11T018777KM138787647	11T018777KM1	chr17:8926262-8926262:C-T	8926202	8926221	8926302	8926319	GGGTGCCCTTCCAGTTCTAC	ATGTCGGTGTGCGAGTCG	20	18	60.0805	-	NTN1	p.A191V	c.572C>T	-
A139459A	11T018777K	11T018777KM138787648	11T018777KM1	chr17:11572683-11572683:C-T	11572629	11572648	11572726	11572745	TCTCGAACTTCCTGCCACAC	ACTCTCTCCATGAGTGTGCG	20	20	59.718	-	DNAH9		c.2929-4C>T	-
A139459A	11T018777K	11T018777KM138787656	11T018777KM1	chr17:34956469-34956469:G-T	34956403	34956422	34956490	34956509	TCTCAAACCCGAGGATGTGG	GGTTGGGTTCCTCCAGTGAG	20	20	59.675	-	DHRS11		c.741+3G>T	-
A139459A	11T018777K	11T018777KM138787661	11T018777KM1	chr17:40123912-40123912:G-A	40123856	40123875	40123957	40123976	ATGTTGGTATGCCCCTGCTC	CCTGGGGGTCTCTTTCCAAA	20	20	59.665	-	CNP	p.V227I	c.679G>A	-
A139459A	11T018777K	11T018777KM138787682	11T018777KM1	chr17:80014583-80014583:G-A	80014525	80014544	80014625	80014644	AGCCGACATGCATAGGATGG	ACCTTGCTGTGTGAGTCCAC	20	20	60.0715	-	GPS1	p.E471K	c.1411G>A	-
A139459A	11T018777K	11T018777KM138787722	11T018777KM1	chr19:59068421-59068421:C-T	59068363	59068382	59068456	59068475	TGTCTCCCTCCTCTCAGTGG	TCCAGACGACCTCCTCAACT	20	20	59.9235	-	UBE2M		c.204+9G>A	-
A139459A	11T018777K	11T018777KM138787737	11T018777KM1	chr21:45941917-45941917:G-A	45941856	45941875	45941948	45941967	CACCACCAGGAACGAGTAGG	CTACAAGTGGAACCCGGCAA	20	20	60.002	-	TSPEAR	p.A404V	c.1211C>T	-
A139459A	11T018777K	11T018777KM138787747	11T018777KM1	chr22:38313759-38313759:C-T	38313702	38313721	38313791	38313810	ATCTCTTGGCAGCTGGTGTC	CTGCCTACCTGAGCCACATC	20	20	60.1075	-	MICALL1	p.P128L	c.383C>T	-
A139459A	11T018777K	11T018777KM138787749	11T018777KM1	chr22:46319029-46319029:G-A	46318984	46319003	46319082	46319101	GGTCTGTCTCCATGGGCTTC	AAGGAGAAGTACAACGCGGC	20	20	60.3885	-	WNT7B	p.R253C	c.757C>T	-
A140348A	11T019272K	11T019272KL145971450	11T019272KL1	chr1:9030987-9030987:G-A	9030949	9030968	9031035	9031054	ACTGGATCACCGCAACAAGA	TCGGTCTCACTCACCCTGAT	20	20	59.782	-	CA6	p.R264H	c.791G>A	-
A140348A	11T019272K	11T019272KL145971458	11T019272KL1	chr1:24125183-24125183:C-G	24125111	24125130	24125237	24125256	GAAGAGACGCTGTAGGGCTC	ATGTCGTGATGATGTGGCCT	20	20	59.6775	-	GALE	p.Q53H	c.159G>C	-
A140348A	11T019272K	11T019272KL145971596	11T019272KL1	chr2:242625173-242625173:A-G	242625103	242625122	242625187	242625206	AGAATCGAGTGCTGCGTTCA	TCTGCAAATCGCTGGGAACA	20	20	60.1445	-	DTYMK	-	c.239+11T>C	-
A140348A	11T019272K	11T019272KL145971661	11T019272KL1	chr4:80328318-80328318:T-G	80328255	80328274	80328361	80328381	AACCCTGAAAAGGCTGGGAC	CAGGTGCTGTTATTCGTTGGC	20	21	60.1575	-	GK2	p.E346A	c.1037A>C	-
A140348A	11T019272K	11T019272KL145971697	11T019272KL1	chr5:112154721-112154721:C-T	112154647	112154665	112154766	112154785	CTCATTTGGCCCACAGGTG	ACATCCAGACTGTCGCATGG	19	20	59.419	-	APC	p.S331L	c.992C>T	-
A140348A	11T019272K	11T019272KL145971707	11T019272KL1	chr5:137292229-137292229:A-G	137292163	137292182	137292266	137292286	TACCCTCCCCATCTCTCTGC	TGACTGTGCTGTGTGTTCACT	20	21	60.0855	-	FAM13B	p.S364P	c.1090T>C	-
A140348A	11T019272K	11T019272KL145971841	11T019272KL1	chr7:132174067-132174067:C-A	132173996	132174015	132174078	132174097	CCAGGAGGGACAGACTGTCT	ACCACTCTCTGGCCTTTGTG	20	20	60.0715	-	PLXNA4	p.S452I	c.1355G>T	-
A140348A	11T019272K	11T019272KL145971895	11T019272KL1	chr8:72969168-72969168:C-A	72969113	72969132	72969189	72969212	ACCCAACTCAGTTAATGGCA	TCTGCATTTAACTGTACAGCAACC	20	24	58.4075	-	TRPA1	p.R393L	c.1178G>T	-
A140348A	11T019272K	11T019272KL145972258	11T019272KL1	chr16:46708254-46708254:C-T	46708218	46708240	46708295	46708317	TGACTTACTGTTCAAGGTTGAGC	CTTGCCATGAAATGTTACCCTGA	23	23	59.055	-	VPS35	p.E378K	c.1132G>A	-
A140348A	11T019272K	11T019272KL145972357	11T019272KL1	chr19:9639714-9639714:T-C	9639672	9639691	9639769	9639789	CCCGAGTACTGAGTGAAGGC	AGGAATGTGGGAAAGCCTTCA	20	21	59.6985	-	ZNF426	p.Y298C	c.893A>G	-
A140348A	11T019272K	11T019272KL145972454	11T019272KL1	chrX:48651591-48651591:C-T	48651558	48651577	48651643	48651662	TCACATCCTGTCGTCCCCTA	ATCCCCACTGGCATTTCTCC	20	20	59.703	-	GATA1	p.R253W	c.757C>T	-
A140348A	11T019272K	11T019272KL145972505	11T019272KL1	chr4:57244590-57244590:G-A	57244543	57244564	57244630	57244649	TCCAGTGAAGTCTGAAGAGCAC	TGTCCCCCATTTCACACAGA	22	20	59.4095	-	AASDH	p.T31I	c.92C>T	-
A140348A	11T019272K	11T019272KL145972519	11T019272KL1	chr7:94937392-94937392:G-A	94937324	94937343	94937411	94937430	TGCCATCGGGTGAAATGTTG	TTTGGGTTTAGCGTGGTCGT	20	20	59.646	-	PON1	p.P210L	c.629C>T	-
A140348A	11T019272K	11T019272KL145972525	11T019272KL1	chr8:37687503-37687503:G-A	37687463	37687482	37687552	37687571	CTCTGTGCTTACCCCAGTGC	GGGTCCCTGGGAGATGTGTA	20	20	60.5005	-	ADGRA2	p.G230D	c.689G>A	-
A140348A	11T019272K	11T019272KL145972542	11T019272KL1	chr13:37016345-37016345:G-A	37016305	37016324	37016392	37016411	TAGCCAGAAACCCTTGCTGC	TGCTGAGGTCGATGGGGTAT	20	20	60.504	-	CCNA1	p.S416N	c.1247G>A	-
A140348A	11T019272K	11T019272KL145972544	11T019272KL1	chr13:39262875-39262875:C-T	39262828	39262847	39262908	39262927	CTATGAGGGTCAGTCTCGGC	CTCTAGCCGCACTGCTTCTA	20	20	59.294	-	FREM2	p.P465L	c.1394C>T	-
A140348A	11T019272K	11T019272KL145972548	11T019272KL1	chr15:26108000-26108000:G-A	26107955	26107974	26108045	26108064	GCAGCGCGATGAAGACAAAG	CGACAACCGGCTCAAGACTA	20	20	60.1385	-	ATP10A	p.Q82*	c.244C>T	-
A140348A	11T019272K	11T019272KL145972550	11T019272KL1	chr16:30593885-30593885:C-T	30593830	30593849	30593915	30593934	ACCTTGCCTCTTCCTCTCCA	GATCCCCCAGTTCACTTCCG	20	20	60.1435	-	ZNF785	p.G405E	c.1214G>A	-
A140348A	11T019272K	11T019272KL145972554	11T019272KL1	chr19:8987329-8987329:C-A	8987277	8987296	8987368	8987387	TAGCGCAGGTTGTTGATGGT	ACCCATCATCCTCCCCAAGA	20	20	59.959	-	MUC16	p.V13920L	c.41758G>T	-
A140348A	11T019272K	11T019272KL145972567	11T019272KL1	chr20:401627-401627:C-T	401555	401573	401656	401674	TCCAGCTGGACCAGAGGAG	TGCAGAAGGTGTGCAGACA	19	19	59.89	-	RBCK1	p.A290V	c.869C>T	-
A140348A	11T019272K	11T019272KL145972580	11T019272KL1	chrX:135772819-135772819:G-A	135772762	135772781	135772851	135772870	CCCTTACCTCCATATGCCGT	TCGAGCCCAGGTATCCTCAT	20	20	59.377	-	ARHGEF6	p.R225*	c.673C>T	-
A141471A	11T019844K	11T019844KM139694218	11T019844KM1	chr1:85331578-85331578:C-T	85331529	85331549	85331629	85331648	GGGCCTGTGTTAAACATCAGG	CGCGGCAGTGATCAAAAACA	21	20	59.611	-	LPAR3	p.D76N	c.226G>A	-
A141471A	11T019844K	11T019844KM139694240	11T019844KM1	chr1:157809200-157809200:G-T	157809145	157809164	157809223	157809244	TCCCTCTCAGAAACCCCCAA	AGCCTTGGAAATTGACCTCACT	20	22	59.9975	-	CD5L	p.A10D	c.29C>A	-
A141471A	11T019844K	11T019844KM139694242	11T019844KM1	chr1:159170642-159170642:C-T	159170597	159170616	159170677	159170696	CCTACCTGACACATGAGGCA	TTCTTGTCGTCCCCTCCTGA	20	20	59.637	-	CADM3	p.A376V	c.1127C>T	-
A141471A	11T019844K	11T019844KM139694248	11T019844KM1	chr1:190250791-190250791:C-T	190250754	190250773	190250834	190250854	CTGAAGGGTAGGTCGACGTC	ACCTTGCAGTTGAGAGAAGAA	20	21	58.3515	-	BRINP3	p.R109H	c.326G>A	-
A141471A	11T019844K	11T019844KM139694319	11T019844KM1	chr3:52402777-52402777:C-T	52402716	52402735	52402796	52402815	CCTCCCTGATGTTTCCAGCC	TGTTGGTGTCGGAGGTGATG	20	20	60.18	-	DNAH1	p.S1929L	c.5786C>T	-
A141471A	11T019844K	11T019844KM139694327	11T019844KM1	chr3:119135097-119135097:A-G	119135030	119135049	119135110	119135129	AGAGACCTCAACCAGCTGTT	CCAGCAGGTGAACCGAAATC	20	20	58.883	-	ARHGAP31	p.R1441G	c.4321A>G	-
A141471A	11T019844K	11T019844KM139694359	11T019844KM1	chr4:69816979-69816979:A-C	69816930	69816949	69817015	69817034	CCCACAGCTTCGCTCCATAT	GACCCTGTGATTCCCTGTGG	20	20	59.964	-	UGT2A3	p.V167G	c.500T>G	-
A141471A	11T019844K	11T019844KM139694360	11T019844KM1	chr4:86893325-86893325:A-C	86893290	86893309	86893368	86893394	GTGCCAAACTGCTCAGCAAG	ACAGATTTAAGACTAAGAACACAGAAA	20	27	58.743	-	ARHGAP24	-	c.732+4A>C	-
A141471A	11T019844K	11T019844KM139694363	11T019844KM1	chr4:96762455-96762455:A-C	96762387	96762407	96762467	96762486	AGGCCATCACATCTACAGCAG	TTCACACGTAGCCTCCCTTT	21	20	59.4035	-	PDHA2	p.K385T	c.1154A>C	-
A141471A	11T019844K	11T019844KM139694366	11T019844KM1	chr4:126367657-126367657:A-T	126367586	126367605	126367707	126367727	GCCTCTTTCCAGTTCCACCA	CCATGTGGCCTCAGAATTTGG	20	21	59.7055	-	FAT4	p.H2468L	c.7403A>T	-
A141471A	11T019844K	11T019844KM139694369	11T019844KM1	chr4:147561596-147561596:C-T	147561522	147561540	147561621	147561640	CTTCAAGCAGCGACGCATC	ACTCGAACCTGCAGATGGTG	19	20	59.9885	-	POU4F2	p.P289L	c.866C>T	-
A141471A	11T019844K	11T019844KM139694376	11T019844KM1	chr5:10649695-10649695:G-A	10649648	10649665	10649735	10649752	GCGTCCTGGACCACATGG	TCTTCCCCACGCTCGGAG	18	18	60.753	-	ANKRD33B	p.A319T	c.955G>A	-
A141471A	11T019844K	11T019844KM139694389	11T019844KM1	chr5:140207975-140207975:C-T	140207931	140207950	140208015	140208034	TGTGAATTCTCGGATCGACC	CCACATGGAAAACCTGCAGC	20	20	58.7295	-	PCDHA6	p.A100V	c.299C>T	-
A141471A	11T019844K	11T019844KM139694390	11T019844KM1	chr5:140750424-140750424:G-T	140750380	140750399	140750462	140750481	TGGAAATCAGCGAACTGGCT	GGCTGAGGTAGTACTGCTGC	20	20	60.071	-	PCDHGB3	p.E155*	c.463G>T	-
A141471A	11T019844K	11T019844KM139694406	11T019844KM1	chr6:41002425-41002425:T-C	41002354	41002373	41002435	41002454	TTGCTCCCTCAGATGTGGTG	AGGCATCTCCTTGCTCATCC	20	20	59.6005	-	UNC5CL	-	c.385+4A>G	-
A141471A	11T019844K	11T019844KM139694409	11T019844KM1	chr6:94066669-94066669:T-C	94066598	94066618	94066679	94066698	TCCAATGTTACTCCCACAGGG	CTGCAGACAATGGGGGAAGA	21	20	59.519	-	EPHA7	p.T364A	c.1090A>G	-
A141471A	11T019844K	11T019844KM139694464	11T019844KM1	chr8:85441620-85441620:C-T	85441561	85441580	85441644	85441666	CTGGCAAAACACAGACCAGC	TCAACTTTCTTGACAATTGCCGT	20	23	59.7945	-	RALYL	p.R35C	c.103C>T	-
A141471A	11T019844K	11T019844KM139694491	11T019844KM1	chr9:135073411-135073411:C-T	135073363	135073382	135073453	135073472	ACCTATGCAGCAACGAGTGT	GGTGATGCTCTGCCAGTAGG	20	20	59.9285	-	NTNG2	p.P91L	c.272C>T	-
A141471A	11T019844K	11T019844KM139694495	11T019844KM1	chr10:14563257-14563257:C-T	14563208	14563227	14563287	14563307	GCGACTTCTTGGCCTGTTCT	AGCTTGAACTTGAGAAGCAGA	20	21	59.061	-	FAM107B	p.E110K	c.328G>A	-
A141471A	11T019844K	11T019844KM139694497	11T019844KM1	chr10:50964931-50964931:C-T	50964880	50964899	50964970	50964989	TTGGTCCGACTTGAGACTGC	TGGGACAGCTTCTTCAGGGA	20	20	60.22	-	OGDHL	p.R89Q	c.266G>A	-
A141471A	11T019844K	11T019844KM139694513	11T019844KM1	chr11:2869022-2869022:C-T	2868955	2868974	2869040	2869059	GCTTCCCACCACTGACTCTC	CAAGGAGAGCAGCTGGTGAA	20	20	60.0005	-	KCNQ1	p.A607V	c.1820C>T	-
A141471A	11T019844K	11T019844KM139694519	11T019844KM1	chr11:66191951-66191951:G-T	66191882	66191901	66191966	66191985	CTTCCCAGACCAGCTGCTTC	GGTGTGCTTGGAATGCTGTG	20	20	60.3575	-	NPAS4	p.Q320H	c.960G>T	-
A141471A	11T019844K	11T019844KM139694528	11T019844KM1	chr11:94731243-94731243:G-A	94731172	94731191	94731276	94731296	GTATGTGGTGCCCCCAGAAC	GAACTGTAGGCGAGATGAGGG	20	21	60.306	-	KDM4D	p.R236Q	c.707G>A	-
A141471A	11T019844K	11T019844KM139694538	11T019844KM1	chr11:129794797-129794797:G-A	129794732	129794753	129794812	129794831	ACCAAAAGAAGGAAGCAGACAG	TGATGGCTACTTCACCTGCC	22	20	59.2645	-	PRDM10	p.R624W	c.1870C>T	-
A141471A	11T019844K	11T019844KM139694552	11T019844KM1	chr12:49998113-49998113:C-T	49998048	49998066	49998148	49998168	CCACACTCCCCTCCCAGAG	GCCTCCTTCTCCAAAGATGCT	19	21	60.5285	-	FAM186B	p.R102H	c.305G>A	-
A141471A	11T019844K	11T019844KM139694594	11T019844KM1	chr14:65234055-65234055:G-A	65233987	65234006	65234069	65234088	CATTCAGCTCCCTGGACACA	GGCCTTCTCCTCCTCTAGCT	20	20	59.89	-	SPTB	p.R2079C	c.6235C>T	-
A141471A	11T019844K	11T019844KM139694595	11T019844KM1	chr14:65289739-65289739:G-A	65289684	65289703	65289794	65289813	GGACCTCTCAAAGAGCCTGG	CATGACATCGGCCACAGAGT	20	20	59.928	-	SPTB	p.A25V	c.74C>T	-
A141471A	11T019844K	11T019844KM139694625	11T019844KM1	chr16:19191724-19191724:G-A	19191670	19191689	19191774	19191793	GGGGATTCCTGGACAGCTAC	GAATTGGTCCGTGGGGTCAG	20	20	60.1035	-	SYT17	p.R61Q	c.182G>A	-
A141471A	11T019844K	11T019844KM139694643	11T019844KM1	chr17:7578394-7578394:T-C	7578333	7578351	7578413	7578432	CAACCAGCCCTGTCGTCTC	ACAGCACATGACGGAGGTTG	19	20	60.4895	-	TP53	p.H179R	c.536A>G	-
A141471A	11T019844K	11T019844KM139694646	11T019844KM1	chr17:10298724-10298724:C-T	10298656	10298676	10298736	10298759	TTTCCTCATCCTTTTCTGCGA	GGCATCTCTTGAACATGAAGAAGG	21	24	58.7435	-	MYH8	p.R1563H	c.4688G>A	-
A141471A	11T019844K	11T019844KM139694669	11T019844KM1	chr18:347236-347236:G-T	347165	347184	347249	347268	ATTGACTCTGCCTGTCCACC	CCGTCAGCAACTTCGTGAGA	20	20	59.9965	-	COLEC12	p.T129N	c.386C>A	-
A141693A	11T019994K	11T019994KM139809518	11T019994KM1	chr1:36385218-36385218:G-A	36385178	36385197	36385267	36385286	GGATACTCTGCGCACCATGT	TTCCTCTGGATTTGGGTGGC	20	20	60.0695	-	AGO1	p.A862T	c.2584G>A	-
A141693A	11T019994K	11T019994KM139809567	11T019994KM1	chr2:27481020-27481020:G-C	27480950	27480969	27481075	27481094	CTGTCAGAGACCTGCTTGGG	TCTTCTCCCTCTGGCTCTCC	20	20	60.035	-	SLC30A3	-	c.409+9C>G	-
A141693A	11T019994K	11T019994KM139809570	11T019994KM1	chr2:37455747-37455747:G-A	37455705	37455725	37455794	37455816	TCTGAGCAAGGGTTTTGTACT	ACTTTGTTACTTAGGCCTGGAGG	21	23	58.567	-	CEBPZ	p.Q197*	c.589C>T	-
A141693A	11T019994K	11T019994KM139809610	11T019994KM1	chr2:204081997-204081997:C-T	204081965	204081986	204082038	204082064	ACTTTACACAGATGCGTTCAGG	TGAGTATTATATTCAGTTTCTCCAGCT	22	27	58.5025	-	NBEAL1	p.R2669*	c.8005C>T	-
A141693A	11T019994K	11T019994KM139809627	11T019994KM1	chr3:38908847-38908847:C-T	38908818	38908839	38908897	38908919	CTGCTGTTGGTTGAAGTTGTCA	TCACTCGGTTACATTTACTTCGT	22	23	58.726	-	SCN11A	p.V1306I	c.3916G>A	-
A141693A	11T019994K	11T019994KM139809636	11T019994KM1	chr3:51680400-51680400:C-T	51680342	51680362	51680440	51680459	TCACAAGCTAACCAAGGCTGA	CTGATCGCTGGCAGGGTAAT	21	20	59.7365	-	RAD54L2	p.R977C	c.2929C>T	-
A141693A	11T019994K	11T019994KM139809649	11T019994KM1	chr3:112992174-112992174:G-A	112992110	112992129	112992202	112992221	GAAGGCGTCTACCAGTGCAT	AGCTGGAATCTCAGACCCCT	20	20	60.032	-	BOC	p.R407Q	c.1220G>A	-
A141693A	11T019994K	11T019994KM139809655	11T019994KM1	chr3:142188330-142188330:G-C	142188270	142188292	142188384	142188405	TCGTGAGAATGACAAATTCGAGA	GCTCCGATCGTGTACAAATGAG	23	22	58.8295	-	ATR	p.A2134G	c.6401C>G	-
A141693A	11T019994K	11T019994KM139809679	11T019994KM1	chr4:119951639-119951639:T-A	119951599	119951618	119951679	119951698	GTGAGTCATGGTCTTGGCCA	TGGCCGTTCTATTCATGGGG	20	20	59.89	-	SYNPO2	p.F570Y	c.1709T>A	-
A141693A	11T019994K	11T019994KM139809701	11T019994KM1	chr5:112116592-112116592:C-T	112116537	112116557	112116618	112116639	GCAAATCAGAGTTGCGATGGA	GCTCTTCGCTGTTTTATCACTT	21	22	58.2955	-	APC	p.R213*	c.637C>T	-
A141693A	11T019994K	11T019994KM139809743	11T019994KM1	chr6:151674307-151674307:C-T	151674254	151674273	151674336	151674356	ACAGACACAAGCTCACGTGA	TGGTGTTTCATCCTGTGCAGA	20	21	59.6985	-	AKAP12	p.T1594M	c.4781C>T	-
A141693A	11T019994K	11T019994KM139809767	11T019994KM1	chr7:102669092-102669092:G-T	102669064	102669086	102669148	102669167	TGGTCTTCCATATAAGAGTGCCA	GAAAATGTCGTCCTGGCTGA	23	20	58.5775	-	FBXL13	p.H58N	c.172C>A	-
A141693A	11T019994K	11T019994KM139809772	11T019994KM1	chr7:128494258-128494258:C-T	128494201	128494220	128494308	128494325	GCTGTGTTTGGGGACTTCCT	CAGCACCCTCCCATCCCG	20	18	61.18	-	FLNC	p.R2206W	c.6616C>T	-
A141693A	11T019994K	11T019994KM139809822	11T019994KM1	chr9:101980485-101980485:C-G	101980440	101980459	101980524	101980543	CAATGACTGGGCACTGCATG	AATCTCCCTCCTCCACAGCT	20	20	59.8915	-	ALG2	p.G328R	c.982G>C	-
A141693A	11T019994K	11T019994KM139809860	11T019994KM1	chr11:58949400-58949400:G-A	58949330	58949349	58949410	58949429	CATCACCATCCAGCATGCCT	GATCTGGCCCATGGTGTTGA	20	20	60.2505	-	DTX4	p.V28I	c.82G>A	-
A141693A	11T019994K	11T019994KM139809864	11T019994KM1	chr11:65481056-65481056:C-G	65480984	65481003	65481068	65481087	GCAATTCCAGGGACCTTGCT	TGAAACCACCTCCACCTTCC	20	20	60.068	-	KAT5	-	c.385-8C>G	-
A141693A	11T019994K	11T019994KM139809885	11T019994KM1	chr12:25398285-25398285:C-A	25398214	25398235	25398311	25398331	TGTTGGATCATATTCGTCCACA	AGGCCTGCTGAAAATGACTGA	22	21	58.723	-	KRAS	p.G12C	c.34G>T	-
A141693A	11T019994K	11T019994KM139809898	11T019994KM1	chr12:66765617-66765617:G-A	66765555	66765574	66765645	66765664	CACATCTGAAGGCAGGGTGT	CTCCAACACCTCGCAGTCAG	20	20	60.316	-	GRIP1	p.R890C	c.2668C>T	-
A141693A	11T019994K	11T019994KM139809930	11T019994KM1	chr13:103710731-103710731:C-T	103710688	103710707	103710766	103710787	ATCATTCCGAGGGCAAGCAG	GCATCTTCCCTAGAACACCACA	20	22	60.246	-	SLC10A2	p.V127I	c.379G>A	-
A141693A	11T019994K	11T019994KM139809943	11T019994KM1	chr14:47613364-47613364:G-A	47613311	47613333	47613391	47613410	TCCTTTATCAGATCCTTGCAGCA	GAGAACAGTGTTCCTCCGGT	23	20	59.5595	-	MDGA2	p.R168W	c.502C>T	-
A141693A	11T019994K	11T019994KM139809947	11T019994KM1	chr14:94953738-94953738:C-T	94953664	94953683	94953748	94953767	CTTTCCCAGGAAGAGCACGG	CACAGACTCTGCCCATGGAG	20	20	60.3915	-	SERPINA12	p.V383I	c.1147G>A	-
A141693A	11T019994K	11T019994KM139810003	11T019994KM1	chr17:7574003-7574003:G-A	7573961	7573979	7574041	7574060	CAGCCTGGGCATCCTTGAG	ACTTCTCCCCCTCCTCTGTT	19	20	59.9795	-	TP53	p.R342*	c.1024C>T	-
A141693A	11T019994K	11T019994KM139810026	11T019994KM1	chr17:40914462-40914462:G-A	40914397	40914417	40914480	40914499	CAGCTGTCCAATTTTGCTGGA	CTCCATCACTGCCCCTACCT	21	20	60.0385	-	RAMP2	p.D85N	c.253G>A	-
A141693A	11T019994K	11T019994KM139810048	11T019994KM1	chr17:76511111-76511111:C-T	76511038	76511058	76511119	76511138	TGTCCATCTGCTCAACGTTGA	GAGTGGAAGGAGAAACGGGA	21	20	59.478	-	DNAH17	-	c.3865-7G>A	-
A141693A	11T019994K	11T019994KM139810055	11T019994KM1	chr18:74635035-74635035:G-A	74634974	74634997	74635054	74635077	TCAAATCATGAAGTCGTTTGTCAA	CCACATTCATCACATTTGTATGGC	24	24	58.2925	-	ZNF236	p.R1189Q	c.3566G>A	-
A141693A	11T019994K	11T019994KM139810058	11T019994KM1	chr19:1011808-1011808:C-T	1011734	1011754	1011815	1011833	ACTCACCGATGAAGACGAAGA	CAGCCCCTCATAGCGCTTC	21	19	59.718	-	TMEM259	-	c.943-11G>A	-
A141693A	11T019994K	11T019994KM139810065	11T019994KM1	chr19:12297898-12297898:T-A	12297843	12297863	12297926	12297945	GTCACACTGGAGAGAAACCCT	GGTCCATCTCCAGTGTGCTT	21	20	59.4895	-	ZNF136	p.C235*	c.705T>A	-
A141693A	11T019994K	11T019994KM139810086	11T019994KM1	chr19:53270317-53270317:G-A	53270286	53270306	53270368	53270389	AGTGTGAAGTCTACGATGGCA	GCCATTGTAGATGTCACACTGG	21	22	59.2135	-	ZNF600	p.S300L	c.899C>T	-
A141693A	11T019994K	11T019994KM139810110	11T019994KM1	chr21:42830521-42830521:G-A	42830472	42830491	42830570	42830589	CTCCAGCCACATCCCTTTGA	CTTCAGGAGCCAGCTGTAGG	20	20	59.7465	-	MX1	p.G609S	c.1825G>A	-
A141693A	11T019994K	11T019994KM139810115	11T019994KM1	chr22:21119470-21119470:G-A	21119420	21119439	21119513	21119532	TATACTGGAGGACGGACCGC	TATTGCAGGACTCTGGCCAG	20	20	60.139	-	PI4KA	p.P831L	c.2492C>T	-
A141693A	11T019994K	11T019994KM139810122	11T019994KM1	chr22:46931660-46931660:C-T	46931632	46931649	46931713	46931732	AGCACAGCCGTGTTGAGC	TACATCGAGGTGGAGGACGA	18	20	60.3605	-	CELSR1	p.E470K	c.1408G>A	-
A143022A	11T020811K	11T020811KL140982402	11T020811KL1	chr1:64119994-64119994:C-A	64119944	64119963	64120026	64120045	TTTGCCAGCCTTCAGTCTCC	GGAAGACGATTCGAGAACCA	20	20	58.801	-	PGM1		c.1519-9C>A	-
A143022A	11T020811K	11T020811KL140982407	11T020811KL1	chr1:79403834-79403834:T-G	79403804	79403823	79403888	79403909	AGGGTGTCCTTGGCTGAGAT	TGACAGATCTTTCACCAACAGA	20	22	58.9305	-	ADGRL4	p.K176T	c.527A>C	-
A143022A	11T020811K	11T020811KL140982436	11T020811KL1	chr1:162351926-162351926:G-C	162351865	162351884	162351982	162352001	GGGGGCCAAAGTGAATGACT	CCTCTAGCCAAGCCTCTGGA	20	20	60.4705	-	C1orf226	p.V79L	c.235G>C	-
A143022A	11T020811K	11T020811KL140982485	11T020811KL1	chr2:47637395-47637395:G-A	47637326	47637345	47637430	47637450	GCAGTTGATGGCCAGAGACA	CCAATCTGGATGAGGAGAGCC	20	21	60.125	-	MSH2	p.E177K	c.529G>A	-
A143022A	11T020811K	11T020811KL140982513	11T020811KL1	chr2:160869867-160869867:C-G	160869794	160869815	160869870	160869893	TGCAGGAGGACAGTAATAACCG	TTTTAAGGGATGGGAGAGACATGG	22	24	59.956	-	PLA2R1	p.G524A	c.1571G>C	-
A143022A	11T020811K	11T020811KL140982618	11T020811KL1	chr4:114269456-114269456:G-C	114269405	114269424	114269492	114269511	TCTTGCATGGCATCTTGGGG	TACAGCAATGACACAGCCGA	20	20	60.1825	-	ANK2	p.E1457Q	c.4369G>C	-
A143022A	11T020811K	11T020811KL140982621	11T020811KL1	chr4:126238155-126238155:G-A	126238118	126238137	126238199	126238217	CTTCCGTCTGGACATCACCC	CTGGTACTGCGGAGTGACC	20	19	59.946	-	FAT4	p.G197R	c.589G>A	-
A143022A	11T020811K	11T020811KL140982701	11T020811KL1	chr6:161143572-161143572:A-G	161143513	161143532	161143617	161143636	CACCACCACCACAGGAAAGA	GCTGATGCCCCTCTTACAGT	20	20	59.6365	-	PLG	p.Q410R	c.1229A>G	-
A143022A	11T020811K	11T020811KL140982808	11T020811KL1	chr9:120475768-120475768:T-G	120475729	120475754	120475810	120475829	AGTATTCCTATCACTCAGAAACCTCA	CTTCGAGACTGGACAAGCCA	26	20	59.392	-	TLR4	p.I414M	c.1242T>G	-
A143022A	11T020811K	11T020811KL140982813	11T020811KL1	chr9:130101985-130101985:G-A	130101933	130101956	130102008	130102032	ATTTTCAGAAGAGAGCGTACCACT	ACATTTCACTAGCAAAAAGTCCCTG	24	25	60.0055	-	GARNL3	p.V342M	c.1024G>A	-
A143022A	11T020811K	11T020811KL140982829	11T020811KL1	chr10:37447309-37447309:T-C	37447252	37447272	37447333	37447357	TGTGTGAATGTTCGGTAGGCT	AGTTATTACCTTCAGAAGACCATCT	21	25	58.456	-	ANKRD30A		c.1631-11T>C	-
A143022A	11T020811K	11T020811KL140982856	11T020811KL1	chr11:1097374-1097374:C-T	1097328	1097347	1097419	1097436	CTACCACCGGTTTGGCAACA	CAGGACATGGGGGCACAG	20	18	60.4325	-	MUC2		c.6769+9C>T	-
A143022A	11T020811K	11T020811KL140982869	11T020811KL1	chr11:55111354-55111354:C-A	55111304	55111326	55111410	55111429	ACCTTTCTGCTAATCTCCTGTGG	GGGAACAAAAACGAGGGCAA	23	20	59.6535	-	OR4A16	p.Y226*	c.678C>A	-
A143022A	11T020811K	11T020811KL140982872	11T020811KL1	chr11:65618601-65618601:C-T	65618542	65618562	65618623	65618641	TTGAGCATGAGAGGACCTTCC	CCCTGCGTACACTTGTGGG	21	19	60.057	-	SNX32	p.R227W	c.679C>T	-
A143022A	11T020811K	11T020811KL140982879	11T020811KL1	chr11:77412677-77412677:C-T	77412633	77412656	77412729	77412752	TGCCATCTCAGAAGAATCAAGAGA	CCTTTGAGGAAAGATGCAGATAGT	24	24	59.048	-	RSF1	p.D533N	c.1597G>A	-
A143022A	11T020811K	11T020811KL140982883	11T020811KL1	chr11:95581027-95581027:G-T	95580955	95580981	95581051	95581070	CCTTAAGTTTTCGTAATGATTCTCTCA	TTTCCAGGCAAAGGGTGGAG	27	20	59.014	-	MTMR2	p.Q272K	c.814C>A	-
A143022A	11T020811K	11T020811KL140982892	11T020811KL1	chr11:125351484-125351484:T-G	125351431	125351450	125351511	125351530	TCAGTGTCAGAGCAGTTGCC	GGGTTTGGGATGCTCTGACA	20	20	60.106	-	FEZ1	p.E119D	c.357A>C	-
A143022A	11T020811K	11T020811KL140982899	11T020811KL1	chr12:9303305-9303305:A-C	9303270	9303289	9303349	9303373	TTGCTGGCTTCAAGTCTCCT	GGTTCTTGATTACTCCCACTTTTCC	20	25	59.525	-	PZP	p.L1440R	c.4319T>G	-
A143022A	11T020811K	11T020811KL140982911	11T020811KL1	chr12:51069102-51069102:T-C	51069035	51069054	51069145	51069164	AAGCTCCTGAGGGAACTGAG	AGTGTTCAGAAGCTGCTGGA	20	20	58.982	-	DIP2B		c.797-10T>C	-
A143022A	11T020811K	11T020811KL140983031	11T020811KL1	chr16:2152893-2152893:C-T	2152824	2152843	2152926	2152945	ATGAAGAAGGTGTAGGGCCG	CCCTACCTGGCAGTCTACCT	20	20	59.745	-	PKD1	p.C2957Y	c.8870G>A	-
A143022A	11T020811K	11T020811KL140983075	11T020811KL1	chr17:10364364-10364364:A-G	10364326	10364345	10364418	10364437	TGGCCACCTTTTCATCAGCA	CCCGGTGTTCTGAGGGATTC	20	20	60.1435	-	MYH4	p.V339A	c.1016T>C	-
A143022A	11T020811K	11T020811KL140983114	11T020811KL1	chr17:46670711-46670711:G-A	46670648	46670667	46670761	46670779	TTTCGGTGAAATTGGCGCTG	CTTCGAGCTGCTCCCTGTC	20	19	60.097	-	HOXB5	p.P112S	c.334C>T	-
A143022A	11T020811K	11T020811KL140983131	11T020811KL1	chr18:10677865-10677865:T-G	10677840	10677861	10677913	10677939	GCTATTTCCGATTTTGCACCCA	TGTTGTAAATCTCTTTTCCAGACTTCT	22	27	59.421	-	PIEZO2	p.S2541R	c.7621A>C	-
A143022A	11T020811K	11T020811KL140983136	11T020811KL1	chr18:43819983-43819983:T-C	43819925	43819945	43820005	43820024	TCACCCCACACGTTAGATACA	CTGGGTCAGAGTTGGTGTCA	21	20	58.857	-	C18orf25	p.V243A	c.728T>C	-
A143022A	11T020811K	11T020811KL140983170	11T020811KL1	chr19:38993140-38993140:G-A	38993072	38993091	38993152	38993171	ACAGTCGCTCAAGACAGGTG	CCATCTCGGTGGTGCTGAAA	20	20	60.1445	-	RYR1		c.7615-7G>A	-
A143022A	11T020811K	11T020811KL140983191	11T020811KL1	chr19:51503340-51503340:T-G	51503279	51503298	51503360	51503379	CTGAGACGGTGCACTTCTGG	GCTTCTTCAACTGCGTGACC	20	20	60.2165	-	KLK8	p.K14N	c.42A>C	-
A143022A	11T020811K	11T020811KL140983203	11T020811KL1	chr20:31624307-31624307:G-A	31624241	31624260	31624333	31624352	TTTCACACAGACCCCATGCC	AGGCGCTTACACTGAAGTCC	20	20	60.288	-	BPIFB6	p.A212T	c.634G>A	-
A143022A	11T020811K	11T020811KL140983225	11T020811KL1	chr22:28559496-28559496:A-C	28559435	28559454	28559528	28559547	AGCTCCCATGTTGCCAAGTT	CAGCCATTGGAGACTACCCC	20	20	59.999	-	TTC28	p.L342R	c.1025T>G	-
A143022A	11T020811K	11T020811KL140983246	11T020811KL1	chrX:49961586-49961586:C-A	49961513	49961532	49961615	49961634	AGTGGTGGGATCTCAGAGGT	AGTTCCAGCTCAGAAGGCAA	20	20	59.409	-	AKAP4	p.E78*	c.232G>T	-
A143022A	11T020811K	11T020811KL140983269	11T020811KL1	chrX:142717004-142717004:A-C	142716933	142716952	142717013	142717033	CATGGAGCCACAGTCAGGAT	CGGTGTTTGTTGCTTTTTGCC	20	21	59.6965	-	SLITRK4	p.F641V	c.1921T>G	-
A143414A	11T021238K	11T021238KLU51127584	11T021238KLU	chr7:127347637-127347637:T-A	127347595	127347614	127347679	127347698	CTTGCTTTGTTGCCAGGTTT	GGCAACAAACTGCTTGTCCT	20	20	60.2915	-	SND1	p.I325K	c.974T>A	-
A143414A	11T021238K	11T021238KLU51127591	11T021238KLU	chr7:138958062-138958062:C-T	138957994	138958015	138958101	138958121	GGCAGTGTTGGGTTAAAAGTTT	TCCTATGACACGTTTTCCTGG	22	21	59.716	-	UBN2	p.R579*	c.1735C>T	-
A143414A	11T021238K	11T021238KLU51127651	11T021238KLU	chr9:21971186-21971186:G-A	21971113	21971130	21971220	21971239	ACGGGTCGGGTGAGAGTG	CCTGGCTCTGACCATTCTGT	18	20	61.2275	-	CDKN2A	p.R58*	c.172C>T	-
A143414A	11T021238K	11T021238KLU51127970	11T021238KLU	chr13:29599206-29599206:C-T	29599171	29599190	29599259	29599278	CACAGTGGAGAGAGGCACAG	GCCAAAACGTCTAGACTGGC	20	20	59.7395	-	MTUS2	p.T124M	c.371C>T	-
A143414A	11T021238K	11T021238KLU51127987	11T021238KLU	chr13:58209192-58209192:G-A	58209139	58209158	58209222	58209241	CCAACAACCTGACTGTCCCT	ATTATGGACATCCGAGTGGC	20	20	59.891	-	PCDH17	p.G838R	c.2512G>A	-
A143414A	11T021238K	11T021238KLU51128014	11T021238KLU	chr14:105353997-105353997:G-C	105353972	105353991	105354054	105354072	GGACGCTTCAGACACTGAGG	GTGACAGCTTCTTGGCCTG	20	19	60.285	-	CEP170B	p.D1141H	c.3421G>C	-
A143414A	11T021238K	11T021238KLU51128162	11T021238KLU	chr17:7577141-7577141:C-T	7577073	7577092	7577185	7577205	GATTCTCTTCCTCTGTGCGC	GGACCTGATTTCCTTACTGCC	20	21	60.029	-	TP53	p.G266E	c.797G>A	-
A143414A	11T021238K	11T021238KLU51128163	11T021238KLU	chr17:7578517-7578517:G-A	7578485	7578503	7578569	7578591	AATCAACCCACAGCTGCAC	CCTGACTTTCAACTCTGTCTCCT	19	23	59.376	-	TP53	p.A138V	c.413C>T	-
A143414A	11T021238K	11T021238KLU51128590	11T021238KLU	chr1:223283836-223283836:G-T	223283808	223283827	223283888	223283907	TTGCTACAGTTTGCAACGGA	CAGGATGTTGGCTGGTTTCT	20	20	60.2735	-	TLR5	p.D846E	c.2538C>A	-
A143414A	11T021238K	11T021238KLU51128592	11T021238KLU	chr5:140221009-140221009:G-A	140220938	140220958	140221023	140221040	CCTGGCGACTACTACTCTTGC	ACGAAGGTGCCGTGTTTG	21	18	59.9405	-	PCDHA8	p.V35I	c.103G>A	-
A143414A	11T021238K	11T021238KLU51128593	11T021238KLU	chr5:140595317-140595317:T-C	140595246	140595265	140595357	140595374	GTCTCTGGACTACGAGGCCC	AAGGGCGAGTTGTCGTTG	20	18	60.5115	-	PCDHB13	p.L541P	c.1622T>C	-
A143414A	11T021238K	11T021238KLU51128594	11T021238KLU	chr6:31856192-31856192:G-T	31856122	31856139	31856202	31856221	GCCCCACTGGTCACTCAC	CCTGATGGTGCTCTGTGAGA	18	20	60.0385	-	EHMT2	p.A509D	c.1526C>A	-
A143414A	11T021238K	11T021238KLU51128595	11T021238KLU	chr7:34118806-34118806:G-A	34118754	34118773	34118841	34118860	ACATCGACCTGGATGGCTAC	GTGCTGCTGAACGGGTAAGT	20	20	60.139	-	BMPER	-	c.1408+8G>A	-
A143414A	11T021238K	11T021238KLU51128596	11T021238KLU	chr7:72727266-72727266:C-T	72727208	72727225	72727316	72727335	CTCCTTCAGGCCGATCAG	ACTACTGGGAGGTGGTGGTG	18	20	59.661	-	TRIM50	p.R371H	c.1112G>A	-
A143414A	11T021238K	11T021238KLU51128597	11T021238KLU	chr7:100281737-100281737:C-T	100281663	100281680	100281783	100281802	GAGCTGCTGCAGGAATGC	ATCTCCACTGTCCCATTTGC	18	20	60.3875	-	GIGYF1	p.G592R	c.1774G>A	-
A143414A	11T021238K	11T021238KLU51128598	11T021238KLU	chr8:27320945-27320945:C-T	27320914	27320933	27320998	27321017	ACGAAGACGGTGATGACGAT	ACTGAGATCATCCCGTCCAC	20	20	60.235	-	CHRNA2	p.V339I	c.1015G>A	-
A143414A	11T021238K	11T021238KLU51128601	11T021238KLU	chr10:7679180-7679180:G-A	7679116	7679135	7679211	7679230	CAGATTTCTCCGAAGCCAAG	CTTCACAACAGCAGGCAGAG	20	20	59.859	-	ITIH5	-	c.652+11C>T	-
A143414A	11T021238K	11T021238KLU51128603	11T021238KLU	chr12:54348975-54348975:G-A	54348902	54348919	54348987	54349005	CTACCCGCAGCCCTACCT	GCTCGCGGTAGTAACCCTT	18	19	59.791	-	HOXC12	p.V88M	c.262G>A	-
A143414A	11T021238K	11T021238KLU51128606	11T021238KLU	chr12:122618012-122618012:C-T	122617972	122617990	122618056	122618073	CCTGGCTCACATGGATGAG	ACACTCAGTGGCGGCTCT	19	18	59.8845	-	MLXIP	p.R404W	c.1210C>T	-
A143414A	11T021238K	11T021238KLU51128607	11T021238KLU	chr13:100637269-100637269:A-C	100637203	100637222	100637283	100637302	AGAAGCCGTTCCAGTGTGAG	TAGGGCTTATCGGAGGTGTG	20	20	60.266	-	ZIC2	p.K382T	c.1145A>C	-
A143414A	11T021238K	11T021238KLU51128608	11T021238KLU	chr14:103576402-103576402:C-T	103576346	103576363	103576437	103576456	GAGTGCCCGCATGTCTCT	TCAGCAGGTCTTGAGTGTGC	18	20	60.0655	-	EXOC3L4	p.R671*	c.2011C>T	-
A143414A	11T021238K	11T021238KLU51128609	11T021238KLU	chr15:34646661-34646661:A-G	34646616	34646635	34646698	34646717	TTCCCATTCTCCTGTCCATC	AGGTCTCTGGGCTTTACGCT	20	20	60.1325	-	NUTM1	p.K364E	c.1090A>G	-
A143414A	11T021238K	11T021238KLU51128610	11T021238KLU	chr16:30097658-30097658:G-T	30097589	30097608	30097695	30097714	GCGGTGTATGGTAGAGGGAA	CTACTCGGCTGCATTTCTGG	20	20	60.4395	-	TBX6	p.A400E	c.1199C>A	-
A143414A	11T021238K	11T021238KLU51128611	11T021238KLU	chr16:67199470-67199470:G-T	67199414	67199433	67199495	67199514	GTTCTTGGTAGAGCGGGACC	GAAGCTCGCCATGTTGCTAT	20	20	60.7005	-	HSF4	p.E57*	c.169G>T	-
A143414A	11T021238K	11T021238KLU51128612	11T021238KLU	chr16:72991763-72991763:C-T	72991738	72991757	72991815	72991837	AGTGTGGCTGAAGACCTGCT	TACCAAAGGCAACCTCAGTATTC	20	23	59.8045	-	ZFHX3	p.G761E	c.2282G>A	-
A143414A	11T021238K	11T021238KLU51128615	11T021238KLU	chr17:72839575-72839575:G-A	72839504	72839522	72839585	72839603	ACCCCAATTCTCGATGGTG	CAGCGTGCTCAAGATGCTG	19	19	61.329	-	GRIN2C	p.R901C	c.2701C>T	-
A143414A	11T021238K	11T021238KLU51128617	11T021238KLU	chr19:51527934-51527934:C-T	51527910	51527928	51527992	51528009	CTGCTGTCAGGAGCCATCT	TGCAAGCCTCACTCCCAG	19	18	60.1185	-	KLK11	p.A53T	c.157G>A	-
A143414A	11T021238K	11T021238KLU51128618	11T021238KLU	chr19:54684761-54684761:C-T	54684718	54684737	54684817	54684836	GAGGAGAGCAGGAACAGCAG	TACCGCACCTACCTGGACTG	20	20	60.694	-	MBOAT7	p.A122T	c.364G>A	-
A143414A	11T021238K	11T021238KLU51128619	11T021238KLU	chrX:15568086-15568086:C-A	15568017	15568036	15568097	15568116	ACAACTCCCAGGTGGTTCTG	TGCCAGCAGCTGTACATGAT	20	20	60.2235	-	BMX	p.T640N	c.1919C>A	-
A143414A	11T021238K	11T021238KLU51128620	11T021238KLU	chrX:152686488-152686488:C-T	152686468	152686486	152686554	152686571	CGAGTGCAGCAAGACCTTC	GGAACAGTTTGCCGCAGT	19	18	59.777	-	ZFP92	p.T218M	c.653C>T	-
A143421A	11T021244K	11T021244KM141561863	11T021244KM1	chr2:55825891-55825891:C-G	55825833	55825856	55825919	55825938	ACATTACCTCAAAAAGAGTTGCCT	TTCCAAGCTTGCGAGAACCT	24	20	59.3755	-	PPP4R3B	p.L194F	c.582G>C	-
A143421A	11T021244K	11T021244KM141561895	11T021244KM1	chr3:49692198-49692198:G-A	49692136	49692155	49692221	49692240	TCAACCTCAATGCCCAGGAG	AGACCACAGGCTGCTTTTGT	20	20	59.889	-	BSN	p.A1737T	c.5209G>A	-
A143421A	11T021244K	11T021244KM141561904	11T021244KM1	chr3:112538724-112538724:G-T	112538653	112538673	112538751	112538771	CTGTGGTGACCAGAATGACCA	TGATTTTTCACCCCTGTCTGT	21	21	58.6675	-	CD200R1L	p.S233Y	c.698C>A	-
A143421A	11T021244K	11T021244KM141561905	11T021244KM1	chr3:112546505-112546505:C-A	112546459	112546483	112546534	112546558	AAATTTCTTAATGCGATAGGAGGGC	ATCATTATCCTTTGTGTGTGTGTCC	25	25	59.671	-	CD200R1L	p.D47Y	c.139G>T	-
A143421A	11T021244K	11T021244KM141561924	11T021244KM1	chr4:109740962-109740962:A-T	109740912	109740931	109741010	109741029	TCCCATCTGATCCCCTCACA	AGGGGCCTAAAGGGGAGAAA	20	20	59.918	-	COL25A1		n.1829+6T>A	-
A143421A	11T021244K	11T021244KM141561930	11T021244KM1	chr4:135121930-135121930:C-T	135121894	135121913	135121986	135122005	CTCCTCAAGTAGGCATCGCG	ACTTCTTGCAGCTGGCTGAT	20	20	60.279	-	PABPC4L	p.R140H	c.419G>A	-
A143421A	11T021244K	11T021244KM141561933	11T021244KM1	chr4:149356512-149356512:T-G	149356442	149356461	149356534	149356553	TGGAAGGACTGTCCACCTGA	GCGGATTCCCAGTGGGTATT	20	20	59.961	-	NR3C2	p.S501R	c.1501A>C	-
A143421A	11T021244K	11T021244KM141561939	11T021244KM1	chr5:6605382-6605382:G-A	6605319	6605338	6605411	6605430	CTAAGCCGCTGTGAAAAGCC	AAGGAGTTGCGGAATGTGCT	20	20	60.041	-	NSUN2		c.1632+4C>T	-
A143421A	11T021244K	11T021244KM141561947	11T021244KM1	chr5:112173917-112173917:C-T	112173843	112173862	112173943	112173962	GTTTGGAGAGAGAACGCGGA	TGACTTTGGCAATCTGGGCT	20	20	59.963	-	APC	p.R876*	c.2626C>T	-
A143421A	11T021244K	11T021244KM141561948	11T021244KM1	chr5:112175303-112175303:C-T	112175237	112175256	112175324	112175343	GCTGAAGATCCTGTGAGCGA	GCTTTGTGCCTGGCTGATTC	20	20	59.9675	-	APC	p.Q1338*	c.4012C>T	-
A143421A	11T021244K	11T021244KM141561953	11T021244KM1	chr5:150925525-150925525:C-G	150925451	150925470	150925542	150925562	ACCACCACCATGACATCAGT	CTGGCCTTATTTCCACCCAGA	20	21	59.324	-	FAT2	p.E1721D	c.5163G>C	-
A143421A	11T021244K	11T021244KM141561956	11T021244KM1	chr5:176308772-176308772:C-T	176308725	176308744	176308818	176308837	GATGTCCCTGGTCTGAAGGC	TGATCAGCGGCATGTACCTG	20	20	60.143	-	HK3	p.V772I	c.2314G>A	-
A143421A	11T021244K	11T021244KM141561973	11T021244KM1	chr6:105243443-105243443:G-A	105243395	105243414	105243481	105243500	GGAGGTGAAGCCAACAGACA	ACAAGCCTTGCTGAAGTTGC	20	20	59.752	-	HACE1		c.791+11C>T	-
A143421A	11T021244K	11T021244KM141562074	11T021244KM1	chr11:19955695-19955695:C-A	19955643	19955662	19955724	19955743	CCTCAGAAGGAAAAGGCCCA	ATTGCTTCCTGTGGTCTGGG	20	20	59.7775	-	NAV2	p.S571R	c.1713C>A	-
A143421A	11T021244K	11T021244KM141562077	11T021244KM1	chr11:55563840-55563840:G-A	55563781	55563800	55563872	55563891	CACCATCTTCCATGGGACCA	AGCATGGGGTTGACAACTGT	20	20	59.5945	-	OR5D14	p.R270Q	c.809G>A	-
A143421A	11T021244K	11T021244KM141562081	11T021244KM1	chr11:64536701-64536701:T-C	64536655	64536677	64536735	64536754	TCTTCAGGTCTCTACACTCTCCT	GAAGATGCAGCTTCGGGAGT	23	20	59.759	-	SF1	p.D383G	c.1148A>G	-
A143421A	11T021244K	11T021244KM141562098	11T021244KM1	chr12:25398281-25398281:C-T	25398214	25398235	25398311	25398331	TGTTGGATCATATTCGTCCACA	AGGCCTGCTGAAAATGACTGA	22	21	58.723	-	KRAS	p.G13D	c.38G>A	-
A143421A	11T021244K	11T021244KM141562112	11T021244KM1	chr12:63543968-63543968:C-T	63543916	63543935	63544016	63544035	GTACCCAAGATGACCACGGG	GAACAATGTCACCAAGGCCC	20	20	59.7525	-	AVPR1A	p.V217M	c.649G>A	-
A143421A	11T021244K	11T021244KM141562116	11T021244KM1	chr12:117657981-117657981:C-T	117657907	117657925	117657989	117658008	GTCCTCTGCCGAGAGCTTC	GGGGGCCACATATACGTCTG	19	20	59.912	-	NOS1	p.V1357I	c.4069G>A	-
A143421A	11T021244K	11T021244KM141562124	11T021244KM1	chr12:132395344-132395344:C-T	132395273	132395290	132395375	132395394	GCCCTCGTACCCAAGCTC	ACTGCTGAGTGGAGGGAGAA	18	20	59.996	-	ULK1	p.P316L	c.947C>T	-
A143421A	11T021244K	11T021244KM141562134	11T021244KM1	chr13:76412293-76412293:T-G	76412268	76412292	76412344	76412368	TCAACTAGCATCTGAATCCATTTCT	CATGAAAGTGCATGAATTGTTAGCT	25	25	58.623	-	LMO7	p.L1138V	c.3412T>G	-
A143421A	11T021244K	11T021244KM141562148	11T021244KM1	chr14:96944928-96944928:G-A	96944857	96944876	96944940	96944960	CCTTCCTGAGAGCATCGTGG	TGAAGACAGTCTCATCGTCGA	20	21	59.3775	-	AK7	p.R561Q	c.1682G>A	-
A143421A	11T021244K	11T021244KM141562149	11T021244KM1	chr14:103600152-103600152:G-T	103600109	103600128	103600201	103600220	GCCACTTATGCCACCTGCTA	ATCTGGGTTCCCAATGCCAG	20	20	60.07	-	TNFAIP2		c.1823+12G>T	-
A143421A	11T021244K	11T021244KM141562152	11T021244KM1	chr15:25953149-25953149:C-T	25953092	25953111	25953197	25953216	CCCTTAGGCATGCGACTCTC	CAAAGCCACCTAGAAGCCGA	20	20	60.143	-	ATP10A	p.R850H	c.2549G>A	-
A143421A	11T021244K	11T021244KM141562161	11T021244KM1	chr15:79587017-79587017:C-T	79586954	79586974	79587034	79587053	AACGACGAGGTTCTGGAACTC	TCTGGAATAGGCGGGTTCAG	21	20	59.5845	-	ANKRD34C	p.P464L	c.1391C>T	-
A143421A	11T021244K	11T021244KM141562163	11T021244KM1	chr15:91560188-91560188:C-T	91560116	91560136	91560213	91560232	AGGACAGATGAAAGGCAGACG	ACAAGGTGGAGAACAAGCCA	21	20	59.758	-	VPS33B		c.158+5G>A	-
A143421A	11T021244K	11T021244KM141562174	11T021244KM1	chr16:15229498-15229498:G-A	15229442	15229461	15229522	15229541	GTTCTCTGGGCTCATGGGTG	CTCAGTTTCCAGTGGGCCTG	20	20	60.5005	-	PKD1P6-NPIPP1		n.382+8C>T	-
A143421A	11T021244K	11T021244KM141562179	11T021244KM1	chr16:31091535-31091535:G-A	31091481	31091498	31091581	31091598	TCCACATGGAACGGCGTG	CGGTGGTTCAGGAGGCTG	18	18	60.2025	-	ZNF646	p.R1297Q	c.3890G>A	-
A143421A	11T021244K	11T021244KM141562180	11T021244KM1	chr16:31421761-31421761:G-A	31421732	31421750	31421814	31421834	GGGCTGTGGGGAGCTTTAG	TCCCTCATGTCCACATTCTCC	19	21	59.6185	-	ITGAD	p.G377S	c.1129G>A	-
A143421A	11T021244K	11T021244KM141562189	11T021244KM1	chr17:7578212-7578212:G-A	7578151	7578170	7578264	7578284	CCAGAGACCCCAGTTGCAAA	GCCCCTCCTCAGCATCTTATC	20	21	60.088	-	TP53	p.R213*	c.637C>T	-
A143421A	11T021244K	11T021244KM141562222	11T021244KM1	chr19:2762535-2762535:G-A	2762472	2762489	2762590	2762609	GTTCTGGAGCCACTCGCC	GGCCGTGGCTTACTACAAGA	18	20	60.0935	-	SGTA	p.A202V	c.605C>T	-
A143421A	11T021244K	11T021244KM141562223	11T021244KM1	chr19:2877956-2877956:G-A	2877905	2877924	2877992	2878011	TGTGGAAAATGCGGGAAAGC	GAAGACTTTCCCACGCTGCC	20	20	60.6305	-	ZNF556	p.A333T	c.997G>A	-
A143421A	11T021244K	11T021244KM141562227	11T021244KM1	chr19:13249041-13249041:C-T	13248992	13249011	13249087	13249106	GGAGAGCGAGATGAATGCCA	GGTGTAGGCGTCATCCTCAG	20	20	59.8955	-	NACC1	p.R469C	c.1405C>T	-
A143550A	11T021328K	11T021328KL141896551	11T021328KL1	chr1:36358777-36358777:G-A	36358721	36358740	36358820	36358839	TGGGGAAGGGAAGGATCGAA	GCACAGACTCCAAGGGAACA	20	20	60.072	-	AGO1	p.S137N	c.410G>A	-
A143550A	11T021328K	11T021328KL141896561	11T021328KL1	chr1:153800759-153800759:T-C	153800693	153800712	153800775	153800795	TTCAGACGTTCCATGGCCTC	GCTTGAATCTGTTGAAGCGGA	20	21	59.6145	-	GATAD2B	p.D22G	c.65A>G	-
A143550A	11T021328K	11T021328KL141896568	11T021328KL1	chr1:203143698-203143698:C-T	203143642	203143661	203143747	203143766	GGAACTTGTCTCCCAGAGCC	GGCCACATTGCAAAGACCTC	20	20	59.8955	-	MYBPH	p.R123Q	c.368G>A	-
A143550A	11T021328K	11T021328KL141896569	11T021328KL1	chr1:204518713-204518713:C-T	204518659	204518678	204518739	204518758	AGAAAAGACCACGAGACGGG	CATGAAGCCCCAGCCTTCTT	20	20	60.0035	-	MDM4	p.T459I	c.1376C>T	-
A143550A	11T021328K	11T021328KL141896579	11T021328KL1	chr2:43903083-43903083:C-T	43903017	43903036	43903098	43903118	TGACAGCAAACGTAGTGGGA	ACAGGTGGGTACAGATGAGGA	20	21	59.5835	-	C1GALT1C1L	p.V127I	c.379G>A	-
A143550A	11T021328K	11T021328KL141896587	11T021328KL1	chr2:97427656-97427656:A-G	97427587	97427606	97427674	97427693	AGATCCTACCTCAGGCCCTG	GGGAAAACTGAGGGGGAAGG	20	20	60.0325	-	CNNM4	p.K307R	c.920A>G	-
A143550A	11T021328K	11T021328KL141896603	11T021328KL1	chr3:49934954-49934954:A-G	49934928	49934947	49935008	49935027	CACAGACAGGGCAAGGTAGC	ACCGTGACTAACATGCCACC	20	20	60.498	-	MST1R	p.M682T	c.2045T>C	-
A143550A	11T021328K	11T021328KL141896607	11T021328KL1	chr3:64589726-64589726:C-T	64589657	64589676	64589743	64589762	CCACTGGTCTAGGCAGGGTA	TCAGCCACTTGTGGGAAAGG	20	20	60.252	-	ADAMTS9	p.V1179I	c.3535G>A	-
A143550A	11T021328K	11T021328KL141896627	11T021328KL1	chr4:100268312-100268312:A-C	100268242	100268261	100268348	100268370	GGTCACCAGGTTGCCACTAA	TGGGTTTGTTAAGTCCATCTGAC	20	23	59.2475	-	ADH1C	-	c.121-11T>G	-
A143550A	11T021328K	11T021328KL141896632	11T021328KL1	chr4:153250883-153250883:G-A	153250822	153250841	153250915	153250936	ACTTTGCCTGTGACTGCTGA	TGCTGAAAGGACATGATGATCA	20	22	58.797	-	FBXW7	p.R393*	c.1177C>T	-
A143550A	11T021328K	11T021328KL141896640	11T021328KL1	chr5:43527540-43527540:G-A	43527487	43527506	43527579	43527605	TCGCTTACGCTCTGATTCCA	ACCTTACACTTATGAATCATCTTTGCT	20	27	59.177	-	PAIP1	p.P460S	c.1378C>T	-
A143550A	11T021328K	11T021328KL141896641	11T021328KL1	chr5:55202128-55202128:G-A	55202054	55202072	55202143	55202162	CAGAGCCCACCACCCTTTC	AACCAAACCCTGCACTGAGG	19	20	60.386	-	IL31RA	-	c.1195+12G>A	-
A143550A	11T021328K	11T021328KL141896646	11T021328KL1	chr5:112154942-112154942:C-T	112154879	112154898	112154969	112154988	AGTGCAGCACTCCACAACAT	CAGGTTTCACAGTAAGCGCG	20	20	60.0075	-	APC	p.R405*	c.1213C>T	-
A143550A	11T021328K	11T021328KL141896647	11T021328KL1	chr5:112175639-112175639:C-T	112175606	112175625	112175686	112175705	CCTCCACCACCTCCTCAAAC	CTGCAGCTTGCTTAGGTCCA	20	20	60.1425	-	APC	p.R1450*	c.4348C>T	-
A143550A	11T021328K	11T021328KL141896652	11T021328KL1	chr5:175110378-175110378:C-T	175110321	175110340	175110416	175110435	ATCCTCATCACCGTTGCTGG	GGAGCAGGTCAGTGATAGCC	20	20	60.001	-	HRH2	p.R48W	c.142C>T	-
A143550A	11T021328K	11T021328KL141896663	11T021328KL1	chr6:64004954-64004954:T-C	64004908	64004927	64004996	64005022	TGCTGTTGGCTTCAGTCTCA	ACTCTTTCGACATCCAAATATCATTGT	20	27	59.4885	-	LGSN	-	c.31-4A>G	-
A143550A	11T021328K	11T021328KL141896721	11T021328KL1	chr9:18661978-18661978:G-A	18661945	18661964	18662025	18662044	CATCGGCTGAGTGCTACGAT	TCCTGAAGCTTGGGTTTGGG	20	20	60.074	-	ADAMTSL1	p.R331H	c.992G>A	-
A143550A	11T021328K	11T021328KL141896728	11T021328KL1	chr9:123911144-123911144:G-A	123911104	123911127	123911195	123911219	TCAGGAGTGGGTTACATAAACTGT	GTCTTAGGGGTTTCAGAGAATCAGT	24	25	59.725	-	CNTRL	-	c.3649+5G>A	-
A143550A	11T021328K	11T021328KL141896734	11T021328KL1	chr9:137998657-137998657:G-A	137998585	137998604	137998693	137998712	TCTTTTCCAGCTTGCGGGAA	GGGACACTCACCCGGTTATC	20	20	60.001	-	OLFM1	p.G247R	c.739G>A	-
A143550A	11T021328K	11T021328KL141896751	11T021328KL1	chr10:96201663-96201663:C-T	96201593	96201617	96201694	96201713	ACTGTTAAATAGCTCTCTGGTTACA	CCAACCAGGAGCACTATGGA	25	20	58.4235	-	TBC1D12	p.P328S	c.982C>T	-
A143550A	11T021328K	11T021328KL141896759	11T021328KL1	chr11:47727439-47727439:C-T	47727391	47727410	47727493	47727512	TCTGGTCTGGAAGGACATGA	AACGATCCCTGACACCAAGG	20	20	58.6745	-	AGBL2	p.R88K	c.263G>A	-
A143550A	11T021328K	11T021328KL141896761	11T021328KL1	chr11:61503230-61503230:C-T	61503192	61503211	61503282	61503301	TGTCTCCTCTCTCCCCAAGG	TGACGTGGGTTACCTTGTGG	20	20	59.9255	-	DAGLA	p.T411M	c.1232C>T	-
A143550A	11T021328K	11T021328KL141896762	11T021328KL1	chr11:66472211-66472211:G-A	66472137	66472155	66472232	66472250	CTCCTCCACCCAGAGTCCA	CACTACGAGGAGCTGCAGG	19	19	59.89	-	SPTBN2	p.R846W	c.2536C>T	-
A143550A	11T021328K	11T021328KL141896771	11T021328KL1	chr11:82443921-82443921:G-C	82443848	82443865	82443975	82443994	AAAGAGGCCGGGCTCCAG	GAGGCCGTGGAGTTCTTTGA	18	20	60.8435	-	FAM181B	p.A284G	c.851C>G	-
A143550A	11T021328K	11T021328KL141896772	11T021328KL1	chr11:83497837-83497837:T-G	83497766	83497785	83497844	83497865	TCTGTCCAGCCCCCTTTAGT	ACCAAGATTCTCTGGCTTCCTC	20	22	59.9705	-	DLG2	-	c.1723-2A>C	-
A143550A	11T021328K	11T021328KL141896773	11T021328KL1	chr11:92600318-92600318:G-A	92600276	92600293	92600373	92600390	GGCCTGACGGAGCTGAAG	CGTAGCCACACTCACCCC	18	18	59.93	-	FAT3	p.A4024T	c.12070G>A	-
A143550A	11T021328K	11T021328KL141896783	11T021328KL1	chr12:25398284-25398284:C-A	25398214	25398235	25398311	25398331	TGTTGGATCATATTCGTCCACA	AGGCCTGCTGAAAATGACTGA	22	21	58.723	-	KRAS	p.G12V	c.35G>T	-
A143550A	11T021328K	11T021328KL141896795	11T021328KL1	chr12:112381106-112381106:A-T	112381067	112381086	112381143	112381166	ACCAGTGGAGATGTGCTCTG	ACATTTCCTCATTTCTCTACACCG	20	24	59.1045	-	TMEM116	-	c.2T>A	-
A143550A	11T021328K	11T021328KL141896825	11T021328KL1	chr14:74538020-74538020:C-T	74537970	74537989	74538051	74538070	GCATAGTTGCTCCAGGGACT	TTTTCCTGCCATGATCCCCC	20	20	59.744	-	ALDH6A1	p.G190E	c.569G>A	-
A143550A	11T021328K	11T021328KL141896854	11T021328KL1	chr17:7577509-7577509:C-T	7577435	7577453	7577516	7577535	GTCAGAGGCAAGCAGAGGC	GGCCCATCCTCACCATCATC	19	20	60.498	-	TP53	p.E258K	c.772G>A	-
A143550A	11T021328K	11T021328KL141896895	11T021328KL1	chr19:13246187-13246187:C-T	13246113	13246132	13246237	13246255	ACGTGTCAGTGGTGGTCAAG	GAAAGACTGGGGCTGCACA	20	19	60.2035	-	NACC1	p.R56W	c.166C>T	-
A143550A	11T021328K	11T021328KL141896910	11T021328KL1	chr19:55508758-55508758:G-A	55508699	55508718	55508783	55508802	CCATCCCTCCGTTCAGTTGT	CACTCCACTAGACCCCAAGG	20	20	59.385	-	NLRP2	p.V985I	c.2953G>A	-
A143550A	11T021328K	11T021328KL141896921	11T021328KL1	chr21:47630592-47630592:A-T	47630556	47630575	47630636	47630655	CACAGGAAGGTCAGCTGAGG	ACCAACGGCTCACAGATCTG	20	20	60.037	-	LSS	-	c.1194+10T>A	-
A144048A	11T021633K	11T021633KL141902095	11T021633KL1	chr1:11184568-11184568:G-A	11184528	11184549	11184617	11184636	TGTTGCCATTTCAGGGTTTCTG	AGGATGAGCGTGTGATGCAG	22	20	60.0485	-	MTOR	p.R2217W	c.6649C>T	-
A144048A	11T021633K	11T021633KL141902985	11T021633KL1	chr1:230898466-230898466:T-G	230898394	230898413	230898510	230898529	AACAGTTCTGGCAGCACAGT	GCGTAGGCTTTTTCCAGCAA	20	20	59.7555	-	CAPN9	p.L94W	c.281T>G	-
A144048A	11T021633K	11T021633KL141903031	11T021633KL1	chr1:249211948-249211948:G-T	249211906	249211925	249211998	249212017	CGTGAGTACAGGACTGAGCG	GGCACACGATGATCTCCTCA	20	20	59.8585	-	PGBD2	p.E138*	c.412G>T	-
A144048A	11T021633K	11T021633KL141903114	11T021633KL1	chr2:48573767-48573767:T-G	48573720	48573739	48573807	48573826	ATGGCCATTGAGCACTCTCC	TTCTTCCAGCCTGTTGGTGC	20	20	60.465	-	FOXN2	p.I138M	c.414T>G	-
A144048A	11T021633K	11T021633KL141903780	11T021633KL1	chr3:170612158-170612158:G-A	170612091	170612113	170612174	170612194	TCACCTGCATTGTATTTTCCCTC	GGTTACCTTTCCCTGCTGACA	23	21	59.4555	-	EIF5A2	p.R109C	c.325C>T	-
A144048A	11T021633K	11T021633KL141903783	11T021633KL1	chr3:178916876-178916876:G-A	178916833	178916855	178916920	178916939	ACTCAAGAAGCAGAAAGGGAAGA	TCACGGTTGCCTACTGGTTC	23	20	59.7865	-	PIK3CA	p.R88Q	c.263G>A	-
A144048A	11T021633K	11T021633KL141903785	11T021633KL1	chr3:178952077-178952077:T-G	178952007	178952027	178952087	178952106	ACATTCGAAAGACCCTAGCCT	TTTGTTGTCCAGCCACCATG	21	20	58.886	-	PIK3CA	p.N1044K	c.3132T>G	-
A144048A	11T021633K	11T021633KL141903799	11T021633KL1	chr3:184049571-184049571:C-T	184049518	184049537	184049603	184049622	CAACCTGAGTGAGCAGCAGA	CCTCCATCTCCCTGGTTCCT	20	20	60.1465	-	EIF4G1	p.T1491M	c.4472C>T	-
A144048A	11T021633K	11T021633KL141903966	11T021633KL1	chr4:114276182-114276182:C-A	114276120	114276139	114276227	114276246	GCTGATGAGCAGGGAGACAT	CCTCACTCAGGCGGAATTGT	20	20	59.7835	-	ANK2	p.F2136L	c.6408C>A	-
A144048A	11T021633K	11T021633KL141904027	11T021633KL1	chr4:177146414-177146414:T-G	177146366	177146385	177146469	177146488	GTGCACATGGAAAGGGGGTA	CTGGGCAGATCGATCACCAC	20	20	60.2465	-	ASB5	p.Q92P	c.275A>C	-
A144048A	11T021633K	11T021633KL141904056	11T021633KL1	chr5:13931251-13931251:C-T	13931177	13931197	13931260	13931279	GCCCTCCATCATCAAGTCAGT	GGCTTCCTGTTTGGACCTGA	21	20	59.8395	-	DNAH5	p.E54K	c.160G>A	-
A144048A	11T021633K	11T021633KL141904074	11T021633KL1	chr5:34998874-34998874:C-A	34998840	34998860	34998918	34998939	TCCATGTGTTGGGTTAAGGCA	CTCCTCAGACATTTCGCATTGC	21	22	60.0385	-	AGXT2	p.E424*	c.1270G>T	-
A144048A	11T021633K	11T021633KL141904193	11T021633KL1	chr5:112174631-112174631:C-T	112174590	112174609	112174667	112174689	CTCCATACAGGTCACGGGGA	TCTTCTTGACACAAAGACTGGCT	20	23	60.402	-	APC	p.R1114*	c.3340C>T	-
A144048A	11T021633K	11T021633KL141904194	11T021633KL1	chr5:112174893-112174893:C-A	112174840	112174863	112174931	112174951	TGCCACAGATATTCCTTCATCACA	TGTGGACGTATTCTCACTGCT	24	21	59.5935	-	APC	p.S1201*	c.3602C>A	-
A144048A	11T021633K	11T021633KL141904195	11T021633KL1	chr5:112175639-112175639:C-T	112175606	112175625	112175686	112175705	CCTCCACCACCTCCTCAAAC	CTGCAGCTTGCTTAGGTCCA	20	20	60.1425	-	APC	p.R1450*	c.4348C>T	-
A144048A	11T021633K	11T021633KL141904197	11T021633KL1	chr5:112177901-112177901:C-T	112177840	112177864	112177920	112177939	TGAAAGTAAAGGAATCAAAGGAGGA	GGGCTGTTTCATTTGGCCTG	25	20	59.0945	-	APC	p.R2204*	c.6610C>T	-
A144048A	11T021633K	11T021633KL141904280	11T021633KL1	chr5:150897197-150897197:G-A	150897155	150897174	150897253	150897272	AATCTCTCAGGCTGGCAGTG	CTCGGAACTGGCACATCCAT	20	20	59.928	-	FAT2	p.A3816V	c.11447C>T	-
A144048A	11T021633K	11T021633KL141905042	11T021633KL1	chr8:146067280-146067280:C-T	146067219	146067238	146067303	146067322	AACTGCCATGGAGAGAAGCC	GGTTTCTCTCCCGTGTGGAT	20	20	59.7105	-	ZNF7	p.S274L	c.821C>T	-
A144048A	11T021633K	11T021633KL141905160	11T021633KL1	chr9:90502278-90502278:C-A	90502211	90502230	90502327	90502346	TCCCAGTCAGCTGATACCCA	GTTTCCCGGATTCCAGGACA	20	20	59.815	-	SPATA31E1	p.S959Y	c.2876C>A	-
A144048A	11T021633K	11T021633KL141905203	11T021633KL1	chr9:123165299-123165299:C-T	123165240	123165257	123165323	123165342	GTGGTGGCCAGTGACCAG	GACTCCTCCACTCTCTGGGA	18	20	59.9745	-	CDK5RAP2	p.D1619N	c.4855G>A	-
A144048A	11T021633K	11T021633KL141905244	11T021633KL1	chr9:139235587-139235587:C-A	139235513	139235530	139235618	139235636	GGAGGGGTGGGATCGAGG	GAAGGGCTCAGGGTGAACC	18	19	60.4235	-	GPSM1	p.F448L	c.1344C>A	-
A144048A	11T021633K	11T021633KL141905349	11T021633KL1	chr10:75676249-75676249:G-A	75676198	75676217	75676297	75676316	ACTGGAATTGTGAGCTGGGG	GCCAGGCCATTCTCTTCCTT	20	20	59.9975	-	PLAU	p.V391I	c.1171G>A	-
[truncated: 2,220 more rows]
